# Supplementary material for: 4-(3,5-Dioxo-10-oxa-4-aza­tricyclo­[5.2.1.02,6]decan-4-yl)-10-oxa-4-aza­tricyclo­[5.2.1.02,6]decane-3,5-dione
Source: Acta Crystallogr Sect E Struct Rep Online. 2012 Jan 14;68(Pt 2):o381. doi: 10.1107/S1600536812000542 (PMC3275059; doi:10.1107/S1600536812000542)
Supplement: Supplementary file 1 [file e-68-0o381-sup1.cif]

##############################################################################
#                                                                            #
# This CIF contains the data in a paper accepted for publication in          #
# Acta Crystallographica Section E. It conforms to the requirements of       #
# Notes for Authors for Acta Crystallographica Section E, and has been       #
# peer reviewed under the auspices of the IUCr Commission on Journals.       #
#                                                                            #
# Full details of the Crystallographic Information File format               #
# are given in the paper "The Crystallographic Information File (CIF):       #
# a New Standard Archive File for Crystallography" by S. R. Hall, F. H.      #
# Allen and I. D. Brown [Acta Cryst. (1991), A47, 655-685].                  #
#                                                                            #
# The current version of the core CIF dictionary is obtainable from          #
# ftp://ftp.iucr.org/pub/cif_core.dic.                                       #
#                                                                            #
# Software is freely available for graphical display of the structure(s)     #
# in this CIF. For information consult the CIF software page                 #
# http://www.iucr.org/resources/cif/software.                                #
#                                                                            #
# This file may be used for bona fide research purposes within the           #
# scientific community so long as proper attribution is given to the journal # 
# article from which it was obtained.                                        #
#                                                                            #
##############################################################################
data_I
_audit_creation_method     SHELXL-97
_chemical_name_systematic
;
4-(3,5-Dioxo-10-oxa-4-azatricyclo[5.2.1.0^2,6^]decan-4-yl)-10-oxa-4-
azatricyclo[5.2.1.0^2,6^]decane-3,5-dione
;
_chemical_name_common     ?
_chemical_formula_moiety     'C16 H16 N2 O6'
_chemical_formula_sum     'C16 H16 N2 O6'
_chemical_formula_iupac     'C16 H16 N2 O6'
_chemical_formula_weight     332.31
_chemical_melting_point     ?
_symmetry_cell_setting     orthorhombic
_symmetry_space_group_name_H-M     'P b c a'
_symmetry_space_group_name_Hall     '-P 2ac 2ab'
loop_
    _symmetry_equiv_pos_as_xyz
    'x, y, z'
    '-x+1/2, -y, z+1/2'
    'x+1/2, -y+1/2, -z'
    '-x, y+1/2, -z+1/2'
    '-x, -y, -z'
    'x-1/2, y, -z-1/2'
    '-x-1/2, y-1/2, z'
    'x, -y-1/2, z-1/2'
_cell_length_a     10.2342(6)
_cell_length_b     10.5673(6)
_cell_length_c     27.3485(17)
_cell_angle_alpha     90.00
_cell_angle_beta     90.00
_cell_angle_gamma     90.00
_cell_volume     2957.7(3)
_cell_formula_units_Z     8
_cell_measurement_reflns_used     2007
_cell_measurement_theta_min     1.49
_cell_measurement_theta_max     27.61
_cell_measurement_temperature     296(2)
_exptl_crystal_description     block
_exptl_crystal_colour     colourless
_exptl_crystal_size_max     .135
_exptl_crystal_size_mid     .094
_exptl_crystal_size_min     .081
_exptl_crystal_density_diffrn     1.493
_exptl_crystal_density_meas     ?
_exptl_crystal_density_method     'not measured'
_exptl_crystal_F_000     1392
_exptl_absorpt_coefficient_mu     0.116
_exptl_absorpt_correction_type     multi-scan
_exptl_absorpt_process_details     '(SADABS; Sheldrick, 1996)'
_exptl_absorpt_correction_T_min     .987
_exptl_absorpt_correction_T_max     .991
_exptl_special_details     ?
_diffrn_ambient_temperature     296(2)
_diffrn_radiation_type     MoK\a
_diffrn_radiation_wavelength     0.71073
_diffrn_radiation_source     'fine-focus sealed tube'
_diffrn_radiation_monochromator     graphite
_diffrn_measurement_device_type     'Bruker P4'
_diffrn_measurement_method     '\w scans'
_diffrn_detector_area_resol_mean     ?
_diffrn_reflns_number     43071
_diffrn_reflns_av_R_equivalents     0.1625
_diffrn_reflns_av_sigmaI/netI     0.0782
_diffrn_reflns_theta_min     1.49
_diffrn_reflns_theta_max     27.61
_diffrn_reflns_theta_full     27.61
_diffrn_measured_fraction_theta_max     0.996
_diffrn_measured_fraction_theta_full     0.996
_diffrn_reflns_limit_h_min     -13
_diffrn_reflns_limit_h_max     13
_diffrn_reflns_limit_k_min     -13
_diffrn_reflns_limit_k_max     13
_diffrn_reflns_limit_l_min     -35
_diffrn_reflns_limit_l_max     35
_diffrn_standards_number     0
_diffrn_standards_interval_count     ?
_diffrn_standards_decay_%     0
_refine_special_details
;
Refinement of <i>F</i>^2^ against ALL reflections. The weighted <i>R</i>-factor
<i>wR</i> and goodness of fit <i>S</i> are based on <i>F</i>^2^, conventional
<i>R</i>-factors <i>R</i> are based on <i>F</i>, with <i>F</i> set to zero for
negative <i>F</i>^2^. The threshold expression of <i>F</i>^2^ >
\s(<i>F</i>^2^) is used only for calculating <i>R</i>-factors(gt) <i>etc</i>.
and is not relevant to the choice of reflections for refinement.
<i>R</i>-factors based on <i>F</i>^2^ are statistically about twice as large
as those based on <i>F</i>, and <i>R</i>- factors based on ALL data will be
even larger.
;
_reflns_number_total     3423
_reflns_number_gt     1581
_reflns_threshold_expression     I>2sigma(I)
_refine_ls_structure_factor_coef     Fsqd
_refine_ls_matrix_type     full
_refine_ls_R_factor_gt     0.0825
_refine_ls_wR_factor_gt     0.1879
_refine_ls_wR_factor_ref     0.2240
_refine_ls_goodness_of_fit_ref     1.069
_refine_ls_restrained_S_all     1.069
_refine_ls_number_reflns     3423
_refine_ls_number_parameters     217
_refine_ls_number_restraints     0
_refine_ls_hydrogen_treatment     constr
_refine_ls_weighting_scheme     calc
_refine_ls_weighting_details
         'calc w=1/[\s^2^(Fo^2^)+(0.0862P)^2^+1.8201P] where P=(Fo^2^+2Fc^2^)/3'
_atom_sites_solution_hydrogens     geom
_atom_sites_solution_primary     direct
_atom_sites_solution_secondary     difmap
_refine_ls_shift/su_max     0.002
_refine_ls_shift/su_mean     0.000
_refine_diff_density_max     0.235
_refine_diff_density_min     -0.211
_refine_ls_extinction_method     none
_refine_ls_extinction_coef     ?
loop_
    _atom_type_symbol
    _atom_type_description
    _atom_type_scat_dispersion_real
    _atom_type_scat_dispersion_imag
    _atom_type_scat_source
    'C' 'C' 0.0033 0.0016
                         'International Tables Vol C Tables 4.2.6.8 and 6.1.1.4'
    'H' 'H' 0.0000 0.0000
                         'International Tables Vol C Tables 4.2.6.8 and 6.1.1.4'
    'N' 'N' 0.0061 0.0033
                         'International Tables Vol C Tables 4.2.6.8 and 6.1.1.4'
    'O' 'O' 0.0106 0.0060
                         'International Tables Vol C Tables 4.2.6.8 and 6.1.1.4'
_computing_data_collection     'SMART (Bruker, 2004)'
_computing_cell_refinement     'SAINT (Bruker, 2004)'
_computing_data_reduction     'SAINT (Bruker, 2004)'
_computing_structure_solution     'SHELXTL (Sheldrick, 2008)'
_computing_structure_refinement     'SHELXTL (Sheldrick, 2008)'
_computing_molecular_graphics     'SHELXTL (Sheldrick, 2008)'
_computing_publication_material     'SHELXTL (Sheldrick, 2008)'
loop_
    _atom_site_type_symbol
    _atom_site_label
    _atom_site_fract_x
    _atom_site_fract_y
    _atom_site_fract_z
    _atom_site_U_iso_or_equiv
    _atom_site_adp_type
    _atom_site_calc_flag
    _atom_site_refinement_flags
    _atom_site_occupancy
    _atom_site_symmetry_multiplicity
    _atom_site_disorder_assembly
    _atom_site_disorder_group
    O O4 0.4418(3) -0.1479(3) 0.03560(11) 0.0595(8) Uani d . 1 1 . .
    O O1 0.5405(3) 0.4020(3) 0.13629(11) 0.0643(9) Uani d . 1 1 . .
    N N1 0.5287(3) 0.0942(3) 0.15182(13) 0.0517(9) Uani d . 1 1 . .
    O O2 0.3401(3) 0.1174(3) 0.10792(12) 0.0658(9) Uani d . 1 1 . .
    O O3 0.7107(3) 0.1261(3) 0.19883(14) 0.0784(11) Uani d . 1 1 . .
    O O5 0.6972(3) 0.0800(3) 0.07064(12) 0.0701(10) Uani d . 1 1 . .
    C C16 0.5130(4) -0.1318(4) 0.14002(15) 0.0484(10) Uani d . 1 1 . .
    C C11 0.6499(4) -0.1471(3) 0.06726(14) 0.0486(10) Uani d . 1 1 . .
    H H11A 0.7384 -0.1821 0.0654 0.058 Uiso calc R 1 1 . .
    N N2 0.5691(3) -0.0145(3) 0.12856(13) 0.0496(9) Uani d . 1 1 . .
    C C12 0.5594(4) -0.2230(3) 0.10115(14) 0.0446(10) Uani d . 1 1 . .
    H H12A 0.6021 -0.2979 0.1149 0.054 Uiso calc R 1 1 . .
    O O6 0.4401(3) -0.1492(3) 0.17385(11) 0.0654(9) Uani d . 1 1 . .
    C C7 0.4108(4) 0.1543(4) 0.13968(16) 0.0498(10) Uani d . 1 1 . .
    C C1 0.5826(4) 0.3963(4) 0.18576(17) 0.0557(12) Uani d . 1 1 . .
    H H1A 0.6776 0.4021 0.1896 0.067 Uiso calc R 1 1 . .
    C C8 0.6043(4) 0.1584(4) 0.18598(16) 0.0502(11) Uani d . 1 1 . .
    C C10 0.4465(4) -0.2567(4) 0.06668(16) 0.0542(11) Uani d . 1 1 . .
    H H10A 0.3640 -0.2742 0.0836 0.065 Uiso calc R 1 1 . .
    C C15 0.6466(4) -0.0144(4) 0.08651(16) 0.0510(11) Uani d . 1 1 . .
    C C3 0.5256(4) 0.2710(4) 0.20309(16) 0.0491(10) Uani d . 1 1 . .
    H H3A 0.5105 0.2698 0.2385 0.059 Uiso calc R 1 1 . .
    C C2 0.4016(5) 0.3919(4) 0.14670(18) 0.0622(13) Uani d . 1 1 . .
    H H2A 0.3459 0.3956 0.1176 0.075 Uiso calc R 1 1 . .
    C C14 0.4899(5) -0.3623(4) 0.03254(17) 0.0622(12) Uani d . 1 1 . .
    H H14A 0.4165 -0.3986 0.0150 0.075 Uiso calc R 1 1 . .
    H H14B 0.5357 -0.4286 0.0501 0.075 Uiso calc R 1 1 . .
    C C9 0.5756(4) -0.1560(4) 0.01894(16) 0.0545(11) Uani d . 1 1 . .
    H H9A 0.5995 -0.0901 -0.0046 0.065 Uiso calc R 1 1 . .
    C C13 0.5819(5) -0.2898(4) -0.00196(16) 0.0623(13) Uani d . 1 1 . .
    H H13A 0.6700 -0.3235 -0.0007 0.075 Uiso calc R 1 1 . .
    H H13B 0.5507 -0.2923 -0.0354 0.075 Uiso calc R 1 1 . .
    C C4 0.3968(4) 0.2652(4) 0.17362(16) 0.0500(11) Uani d . 1 1 . .
    H H4A 0.3199 0.2579 0.1948 0.060 Uiso calc R 1 1 . .
    C C6 0.3774(5) 0.4990(4) 0.18326(18) 0.0640(13) Uani d . 1 1 . .
    H H6A 0.3051 0.4795 0.2049 0.077 Uiso calc R 1 1 . .
    H H6B 0.3602 0.5785 0.1667 0.077 Uiso calc R 1 1 . .
    C C5 0.5080(5) 0.5027(4) 0.21108(18) 0.0626(13) Uani d . 1 1 . .
    H H5A 0.5517 0.5835 0.2071 0.075 Uiso calc R 1 1 . .
    H H5B 0.4961 0.4856 0.2456 0.075 Uiso calc R 1 1 . .
loop_
    _atom_site_aniso_label
    _atom_site_aniso_U_11
    _atom_site_aniso_U_22
    _atom_site_aniso_U_33
    _atom_site_aniso_U_12
    _atom_site_aniso_U_13
    _atom_site_aniso_U_23
    O4 0.057(2) 0.0543(18) 0.0669(19) 0.0109(15) -0.0062(16) -0.0045(15)
    O1 0.080(3) 0.0474(17) 0.065(2) -0.0046(15) 0.0149(18) 0.0010(15)
    N1 0.056(2) 0.0350(18) 0.064(2) 0.0030(16) -0.0021(18) -0.0112(16)
    O2 0.058(2) 0.0620(19) 0.077(2) 0.0033(16) -0.0110(18) -0.0143(17)
    O3 0.066(2) 0.061(2) 0.108(3) 0.0160(17) -0.025(2) -0.0178(19)
    O5 0.074(2) 0.0484(17) 0.088(2) -0.0161(16) 0.0124(18) 0.0048(17)
    C16 0.057(3) 0.041(2) 0.046(2) 0.004(2) 0.002(2) 0.001(2)
    C11 0.057(3) 0.036(2) 0.053(2) 0.0058(19) 0.004(2) 0.0009(18)
    N2 0.056(2) 0.0322(17) 0.060(2) 0.0004(16) 0.0071(19) -0.0058(16)
    C12 0.050(3) 0.0285(19) 0.055(2) 0.0028(18) 0.000(2) 0.0018(17)
    O6 0.085(2) 0.0537(18) 0.0576(18) -0.0048(17) 0.0187(18) -0.0052(15)
    C7 0.047(3) 0.042(2) 0.061(3) -0.003(2) 0.001(2) 0.001(2)
    C1 0.051(3) 0.039(2) 0.078(3) -0.0008(19) -0.002(2) -0.003(2)
    C8 0.046(3) 0.039(2) 0.065(3) 0.001(2) -0.005(2) 0.000(2)
    C10 0.056(3) 0.045(2) 0.062(3) -0.005(2) 0.005(2) -0.003(2)
    C15 0.047(3) 0.043(2) 0.063(3) -0.001(2) -0.002(2) 0.003(2)
    C3 0.057(3) 0.037(2) 0.054(2) -0.0003(19) -0.001(2) -0.0046(19)
    C2 0.070(3) 0.046(2) 0.070(3) 0.006(2) -0.010(3) 0.002(2)
    C14 0.079(3) 0.042(2) 0.065(3) 0.000(2) -0.003(3) -0.012(2)
    C9 0.062(3) 0.048(2) 0.053(2) 0.007(2) 0.002(2) 0.005(2)
    C13 0.075(3) 0.060(3) 0.052(3) 0.013(2) 0.000(2) -0.009(2)
    C4 0.042(2) 0.043(2) 0.065(3) 0.0022(19) 0.001(2) -0.002(2)
    C6 0.064(3) 0.041(2) 0.087(3) 0.010(2) -0.005(3) -0.004(2)
    C5 0.075(3) 0.038(2) 0.075(3) 0.001(2) 0.001(3) -0.011(2)
_geom_special_details
;
All e.s.d.'s (except the e.s.d. in the dihedral angle between two l.s. planes)
are estimated using the full covariance matrix. The cell e.s.d.'s are taken
into account individually in the estimation of e.s.d.'s in distances, angles
and torsion angles; correlations between e.s.d.'s in cell parameters are only
used when they are defined by crystal symmetry. An approximate (isotropic)
treatment of cell e.s.d.'s is used for estimating e.s.d.'s involving l.s.
planes.
;
loop_
    _geom_bond_atom_site_label_1
    _geom_bond_atom_site_label_2
    _geom_bond_site_symmetry_2
    _geom_bond_distance
    _geom_bond_publ_flag
    O4 C10 . 1.431(5) ?
    O4 C9 . 1.446(5) ?
    O1 C1 . 1.421(5) ?
    O1 C2 . 1.454(6) ?
    N1 N2 . 1.376(4) ?
    N1 C8 . 1.390(5) ?
    N1 C7 . 1.404(5) ?
    O2 C7 . 1.196(5) ?
    O3 C8 . 1.194(5) ?
    O5 C15 . 1.205(5) ?
    C16 O6 . 1.203(5) ?
    C16 N2 . 1.402(5) ?
    C16 C12 . 1.511(5) ?
    C11 C15 . 1.498(6) ?
    C11 C9 . 1.527(6) ?
    C11 C12 . 1.536(5) ?
    C11 H11A . 0.9800 ?
    N2 C15 . 1.397(5) ?
    C12 C10 . 1.533(6) ?
    C12 H12A . 0.9800 ?
    C7 C4 . 1.502(6) ?
    C1 C3 . 1.523(6) ?
    C1 C5 . 1.525(6) ?
    C1 H1A . 0.9800 ?
    C8 C3 . 1.511(6) ?
    C10 C14 . 1.520(6) ?
    C10 H10A . 0.9800 ?
    C3 C4 . 1.547(6) ?
    C3 H3A . 0.9800 ?
    C2 C4 . 1.529(6) ?
    C2 C6 . 1.530(6) ?
    C2 H2A . 0.9800 ?
    C14 C13 . 1.537(6) ?
    C14 H14A . 0.9700 ?
    C14 H14B . 0.9700 ?
    C9 C13 . 1.526(6) ?
    C9 H9A . 0.9800 ?
    C13 H13A . 0.9700 ?
    C13 H13B . 0.9700 ?
    C4 H4A . 0.9800 ?
    C6 C5 . 1.539(7) ?
    C6 H6A . 0.9700 ?
    C6 H6B . 0.9700 ?
    C5 H5A . 0.9700 ?
    C5 H5B . 0.9700 ?
loop_
    _geom_angle_atom_site_label_1
    _geom_angle_atom_site_label_2
    _geom_angle_atom_site_label_3
    _geom_angle_site_symmetry_1
    _geom_angle_site_symmetry_3
    _geom_angle
    _geom_angle_publ_flag
    C10 O4 C9 . . 96.2(3) ?
    C1 O1 C2 . . 96.2(3) ?
    N2 N1 C8 . . 123.4(3) ?
    N2 N1 C7 . . 121.8(3) ?
    C8 N1 C7 . . 114.6(3) ?
    O6 C16 N2 . . 124.1(4) ?
    O6 C16 C12 . . 129.7(4) ?
    N2 C16 C12 . . 106.1(3) ?
    C15 C11 C9 . . 110.5(3) ?
    C15 C11 C12 . . 105.3(3) ?
    C9 C11 C12 . . 101.0(3) ?
    C15 C11 H11A . . 113.1 ?
    C9 C11 H11A . . 113.1 ?
    C12 C11 H11A . . 113.1 ?
    N1 N2 C15 . . 123.4(3) ?
    N1 N2 C16 . . 120.8(3) ?
    C15 N2 C16 . . 114.6(3) ?
    C16 C12 C10 . . 110.1(3) ?
    C16 C12 C11 . . 106.3(3) ?
    C10 C12 C11 . . 101.8(3) ?
    C16 C12 H12A . . 112.6 ?
    C10 C12 H12A . . 112.6 ?
    C11 C12 H12A . . 112.6 ?
    O2 C7 N1 . . 123.0(4) ?
    O2 C7 C4 . . 130.2(4) ?
    N1 C7 C4 . . 106.8(4) ?
    O1 C1 C3 . . 102.5(3) ?
    O1 C1 C5 . . 104.4(4) ?
    C3 C1 C5 . . 107.9(4) ?
    O1 C1 H1A . . 113.7 ?
    C3 C1 H1A . . 113.7 ?
    C5 C1 H1A . . 113.7 ?
    O3 C8 N1 . . 124.5(4) ?
    O3 C8 C3 . . 128.3(4) ?
    N1 C8 C3 . . 107.2(4) ?
    O4 C10 C14 . . 103.6(3) ?
    O4 C10 C12 . . 101.7(3) ?
    C14 C10 C12 . . 109.1(4) ?
    O4 C10 H10A . . 113.8 ?
    C14 C10 H10A . . 113.8 ?
    C12 C10 H10A . . 113.8 ?
    O5 C15 N2 . . 122.7(4) ?
    O5 C15 C11 . . 129.7(4) ?
    N2 C15 C11 . . 107.5(3) ?
    C8 C3 C1 . . 112.6(4) ?
    C8 C3 C4 . . 105.2(3) ?
    C1 C3 C4 . . 101.5(3) ?
    C8 C3 H3A . . 112.3 ?
    C1 C3 H3A . . 112.3 ?
    C4 C3 H3A . . 112.3 ?
    O1 C2 C4 . . 101.0(3) ?
    O1 C2 C6 . . 103.4(4) ?
    C4 C2 C6 . . 109.1(4) ?
    O1 C2 H2A . . 114.0 ?
    C4 C2 H2A . . 114.0 ?
    C6 C2 H2A . . 114.0 ?
    C10 C14 C13 . . 101.0(3) ?
    C10 C14 H14A . . 111.6 ?
    C13 C14 H14A . . 111.6 ?
    C10 C14 H14B . . 111.6 ?
    C13 C14 H14B . . 111.6 ?
    H14A C14 H14B . . 109.4 ?
    O4 C9 C13 . . 102.3(3) ?
    O4 C9 C11 . . 101.2(3) ?
    C13 C9 C11 . . 111.1(3) ?
    O4 C9 H9A . . 113.7 ?
    C13 C9 H9A . . 113.7 ?
    C11 C9 H9A . . 113.7 ?
    C9 C13 C14 . . 101.9(3) ?
    C9 C13 H13A . . 111.4 ?
    C14 C13 H13A . . 111.4 ?
    C9 C13 H13B . . 111.4 ?
    C14 C13 H13B . . 111.4 ?
    H13A C13 H13B . . 109.3 ?
    C7 C4 C2 . . 112.5(4) ?
    C7 C4 C3 . . 105.7(3) ?
    C2 C4 C3 . . 100.9(3) ?
    C7 C4 H4A . . 112.3 ?
    C2 C4 H4A . . 112.3 ?
    C3 C4 H4A . . 112.3 ?
    C2 C6 C5 . . 101.6(4) ?
    C2 C6 H6A . . 111.4 ?
    C5 C6 H6A . . 111.4 ?
    C2 C6 H6B . . 111.4 ?
    C5 C6 H6B . . 111.4 ?
    H6A C6 H6B . . 109.3 ?
    C1 C5 C6 . . 101.1(4) ?
    C1 C5 H5A . . 111.6 ?
    C6 C5 H5A . . 111.6 ?
    C1 C5 H5B . . 111.6 ?
    C6 C5 H5B . . 111.6 ?
    H5A C5 H5B . . 109.4 ?
data_global
_journal_date_recd_electronic     2011-12-30
_journal_date_accepted     2012-01-06
_journal_name_full     'Acta Crystallographica, Section E'
_journal_year     2012
_journal_volume     68
_journal_issue      2
_journal_page_first     o381
_journal_page_last     o381
_journal_paper_category     QO
_journal_paper_doi     10.1107/S1600536812000542
_journal_coeditor_code     FF2050
_publ_contact_author_name     'Qiu-Yue Lin'
_publ_contact_author_address
;
  Zhejiang Key Laboratory for Reactive Chemistry on Solid Surfaces,
  Institute of Physical Chemistry,
  Zhejiang Normal University,
  Jinhua, Zhejiang 321004,
  People's Republic of China
  and
  College of Chemistry and Life Science,
  Zhejiang Normal University,
  Jinhua 321004, Zhejiang,
  People's Republic of China
;
_publ_contact_author_email     'sky51@zjnu.cn'
_publ_contact_author_fax     '86-579-82282269'
_publ_contact_author_phone     '86-579-82283353'
_publ_section_title
;\
4-(3,5-Dioxo-10-oxa-4-azatricyclo[5.2.1.0^2,6^]decan-4-yl)-10-oxa-4-\
azatricyclo[5.2.1.0^2,6^]decane-3,5-dione
;
loop_
    _publ_author_name
    _publ_author_address
    'Peng-Peng Wang'
;
  Zhejiang Key Laboratory for Reactive Chemistry on Solid Surfaces,
  Institute of Physical Chemistry,
  Zhejiang Normal University,
  Jinhua, Zhejiang 321004,
  People's Republic of China
and
  College of Chemistry and Life Science,
  Zhejiang Normal University,
  Jinhua 321004, Zhejiang,
  People's Republic of China
;
    'Qiu-Yue Lin'
;
  Zhejiang Key Laboratory for Reactive Chemistry on Solid Surfaces,
  Institute of Physical Chemistry,
  Zhejiang Normal University,
  Jinhua, Zhejiang 321004,
  People's Republic of China
and
  College of Chemistry and Life Science,
  Zhejiang Normal University,
  Jinhua 321004, Zhejiang,
  People's Republic of China
;
    'Fan Zhang'
;
  College of Chemistry and Life Science,
  Zhejiang Normal University,
  Jinhua 321004, Zhejiang,
  People's Republic of China
;
