# Supplementary material for: 4-(3,5-Dioxo-10-oxa-4-aza­tricyclo­[5.2.1.02,6]decan-4-yl)-10-oxa-4-aza­tricyclo­[5.2.1.02,6]decane-3,5-dione
Source: Acta Crystallogr Sect E Struct Rep Online. 2012 Jan 14;68(Pt 2):o381. doi: 10.1107/S1600536812000542 (PMC3275059; doi:10.1107/S1600536812000542)
Supplement: Supplementary file 2 [file e-68-0o381-Isup2.hkl]

# 
# h,k,l, Fc-squared, Fo-squared, sigma(Fo-squared) and status flag 
# 
data_I
_shelx_title ' a in P2(1)/c                New: Pbca' 
_shelx_refln_list_code          4 
_shelx_F_calc_maximum      403.66 
_exptl_crystal_F_000      1391.78 
_reflns_d_resolution_high  0.7667 
 
loop_ 
 _symmetry_equiv_pos_as_xyz 
 'x, y, z' 
 '-x+1/2, -y, z+1/2' 
 'x+1/2, -y+1/2, -z' 
 '-x, y+1/2, -z+1/2' 
 '-x, -y, -z' 
 'x-1/2, y, -z-1/2' 
 '-x-1/2, y-1/2, z' 
 'x, -y-1/2, z-1/2' 
 
_cell_length_a    10.2342 
_cell_length_b    10.5673 
_cell_length_c    27.3485 
_cell_angle_alpha  90.000 
_cell_angle_beta   90.000 
_cell_angle_gamma  90.000 
 
_shelx_F_squared_multiplier     1.000 
 
loop_ 
 _refln_index_h 
 _refln_index_k 
 _refln_index_l 
 _refln_F_squared_calc 
 _refln_F_squared_meas 
 _refln_F_squared_sigma 
 _refln_observed_status 
   2   0   0   162941.98   158529.05   2891.62 o 
   4   0   0     1255.60     1444.31     65.49 o 
   6   0   0     1298.39     1375.15     58.89 o 
   8   0   0     1352.16     1421.45     81.53 o 
  10   0   0        2.44       61.14     49.28 o 
  12   0   0       33.36        7.06     72.98 o 
   2   1   0     2486.50     2207.17     53.93 o 
   4   1   0     1324.89     1363.15     35.55 o 
   6   1   0     8399.80     8860.21    154.60 o 
   8   1   0      244.19      250.34     38.73 o 
  10   1   0      285.06      221.75     57.36 o 
  12   1   0        4.29      -41.26     56.34 o 
   0   2   0     1481.86     1560.88     58.18 o 
   2   2   0     5800.10     5569.16    106.80 o 
   4   2   0       42.73       40.44     16.39 o 
   6   2   0     2667.10     2819.70     59.89 o 
   8   2   0      247.94      311.18     32.47 o 
  10   2   0        0.15      -21.25     38.05 o 
  12   2   0        0.12       75.60     59.96 o 
   2   3   0     4290.58     4165.33     60.42 o 
   4   3   0     1221.54     1285.36     40.78 o 
   6   3   0     3009.07     3077.35     57.54 o 
   8   3   0      653.30      654.79     46.24 o 
  10   3   0        0.23       63.31     57.11 o 
  12   3   0       26.52       -2.95     55.02 o 
   0   4   0    29712.21    26342.82    379.17 o 
   2   4   0       33.57       27.92     10.02 o 
   4   4   0      252.18      247.81     17.34 o 
   6   4   0       27.62       54.27     20.93 o 
   8   4   0      297.96      208.98     33.08 o 
  10   4   0       59.11       41.37     44.14 o 
  12   4   0       44.87       80.40     65.08 o 
   2   5   0      372.83      438.60     17.61 o 
   4   5   0     1790.88     1839.03     37.88 o 
   6   5   0       45.87       50.62     22.66 o 
   8   5   0      349.28      459.17     47.31 o 
  10   5   0        0.96       39.79     51.86 o 
  12   5   0        4.13       19.74     71.79 o 
   0   6   0      317.56      366.89     24.21 o 
   2   6   0      203.07      195.90     16.24 o 
   4   6   0     1139.95     1078.39     32.80 o 
   6   6   0      195.88      229.57     27.01 o 
   8   6   0      203.53      273.15     37.25 o 
  10   6   0        5.97        0.65     42.93 o 
   2   7   0      568.45      615.03     23.82 o 
   4   7   0      507.32      455.53     26.09 o 
   6   7   0     1455.57     1473.56     76.38 o 
   8   7   0      116.73       58.94     33.18 o 
  10   7   0        0.35       33.02     52.46 o 
   0   8   0    14832.64    13534.06    227.80 o 
   2   8   0     2346.92     2273.68     58.64 o 
   4   8   0       13.70       29.67     20.78 o 
   6   8   0       60.03       80.68     29.08 o 
   8   8   0       17.28       -2.97     37.19 o 
  10   8   0        4.02      -22.37     54.66 o 
   2   9   0      534.34      515.18     34.12 o 
   4   9   0      169.18      173.85     28.10 o 
   6   9   0       64.98       65.42     30.95 o 
   8   9   0       42.87       74.43     51.36 o 
  10   9   0        0.33      -77.79     77.79 o 
   0  10   0       25.88      150.38     43.35 o 
   2  10   0        0.01       56.47     32.08 o 
   4  10   0        2.06       22.02     28.33 o 
   6  10   0       96.28       42.15     46.43 o 
   8  10   0        0.59       10.95     49.67 o 
   2  11   0      249.01      273.74     37.93 o 
   4  11   0       43.62       68.70     39.98 o 
   6  11   0       20.94       -2.26     51.56 o 
   8  11   0       12.38      -98.80     98.80 o 
   0  12   0      503.25      684.33    102.61 o 
   2  12   0      101.40      128.10     45.46 o 
   4  12   0       47.79       32.09     61.52 o 
   6  12   0       23.48      -23.90     64.42 o 
   2  13   0       13.93       47.19     46.54 o 
   4  13   0       45.50       55.28     69.16 o 
   1   1   1    10119.11    10055.80    119.04 o 
   2   1   1     6064.65     5576.66     71.47 o 
   3   1   1     6110.13     5995.36     73.69 o 
   4   1   1     2137.98     2125.76     32.93 o 
   5   1   1      161.36      174.28     13.20 o 
   6   1   1      104.83      259.71     16.32 o 
   7   1   1      246.26      357.49     23.00 o 
   8   1   1      117.40      105.95     19.05 o 
   9   1   1      350.59      503.02     30.36 o 
  10   1   1      168.34      180.61     28.53 o 
  11   1   1       16.95       36.09     32.72 o 
  12   1   1        4.74      -39.83     39.83 o 
  13   1   1       24.72       29.21     47.01 o 
   0   2   1     1330.96     1162.92     41.65 o 
   1   2   1       46.99       88.28      9.14 o 
   2   2   1    17915.61    18595.51    228.35 o 
   3   2   1      945.51     1057.25     19.67 o 
   4   2   1        0.60       16.64      8.95 o 
   5   2   1     1266.18     1328.03     25.13 o 
   6   2   1      528.53      585.69     19.08 o 
   7   2   1        6.51       17.63     14.52 o 
   8   2   1       50.32       76.55     20.79 o 
   9   2   1      159.99      216.96     27.46 o 
  10   2   1      118.39       84.40     26.94 o 
  11   2   1       94.45      115.54     34.16 o 
  12   2   1       11.48       67.01     48.36 o 
  13   2   1       11.31       -6.78     45.61 o 
   1   3   1     4627.27     4178.96     40.63 o 
   2   3   1     3502.91     3241.76     37.96 o 
   3   3   1      130.02      174.24     11.66 o 
   4   3   1     2060.19     1983.65     29.01 o 
   5   3   1      108.58      102.30     12.17 o 
   6   3   1        0.90       61.48     13.93 o 
   7   3   1      137.09      178.84     18.64 o 
   8   3   1       65.42       76.48     20.51 o 
   9   3   1       55.85       36.32     22.49 o 
  10   3   1      133.42      101.13     28.45 o 
  11   3   1        0.38       -1.63     35.26 o 
  12   3   1       61.03       67.60     45.67 o 
   0   4   1      483.40      687.58     60.19 o 
   1   4   1      204.61      231.79      8.51 o 
   2   4   1      104.99      140.35      8.85 o 
   3   4   1     1437.08     1287.89     24.21 o 
   4   4   1     1134.33     1111.11     20.87 o 
   5   4   1       30.24       24.14     11.08 o 
   6   4   1      512.89      554.91     22.30 o 
   7   4   1       80.12       95.75     17.36 o 
   8   4   1       25.02        0.02     19.12 o 
   9   4   1        0.86      -20.59     20.59 o 
  10   4   1       25.86       15.02     29.40 o 
  11   4   1       17.08       -6.37     38.02 o 
  12   4   1       12.84       29.72     44.96 o 
   1   5   1        5.46        5.40      6.92 o 
   2   5   1     2654.29     2564.40     27.58 o 
   3   5   1      789.09      754.42     17.47 o 
   4   5   1      901.92      927.32     19.85 o 
   5   5   1     1101.86     1202.84     26.87 o 
   6   5   1      525.71      564.34     23.61 o 
   7   5   1       92.42       83.50     18.28 o 
   8   5   1       10.97       13.16     20.08 o 
   9   5   1       34.01       18.78     25.08 o 
  10   5   1      139.42      131.90     35.64 o 
  11   5   1        8.57       64.81     57.85 o 
  12   5   1       78.61       13.02     46.32 o 
   0   6   1      816.95      881.12     26.38 o 
   1   6   1      128.29      172.39     10.19 o 
   2   6   1      680.49      640.89     14.45 o 
   3   6   1        1.33       13.33      9.63 o 
   4   6   1        1.04       42.60     11.68 o 
   5   6   1      443.36      521.00     22.28 o 
   6   6   1       46.83       34.12     16.62 o 
   7   6   1       19.48       11.08     18.90 o 
   8   6   1        4.16       47.46     22.10 o 
   9   6   1        0.67      -21.89     26.32 o 
  10   6   1        0.00      -32.14     32.14 o 
  11   6   1        0.48      -38.97     38.97 o 
   1   7   1     3787.19     3849.84     39.13 o 
   2   7   1       52.98       40.52     10.44 o 
   3   7   1       37.37       31.34     11.98 o 
   4   7   1      167.74      153.88     15.25 o 
   5   7   1     1116.51     1125.61     36.67 o 
   6   7   1      102.94      133.53     19.66 o 
   7   7   1       92.13       85.15     20.20 o 
   8   7   1        3.34       18.33     22.02 o 
   9   7   1      107.39       58.17     34.16 o 
  10   7   1       80.89       72.61     38.35 o 
  11   7   1        0.21      -38.65     38.65 o 
   0   8   1      178.96      267.75     28.92 o 
   1   8   1      342.48      337.29     17.20 o 
   2   8   1      228.33      279.52     19.55 o 
   3   8   1        0.37       -7.35     14.11 o 
   4   8   1       93.09       73.73     15.54 o 
   5   8   1      330.25      292.60     21.44 o 
   6   8   1      518.49      495.08     26.60 o 
   7   8   1       55.66       80.13     21.85 o 
   8   8   1       26.17       47.83     29.80 o 
   9   8   1       15.07       20.51     36.36 o 
  10   8   1      118.98      118.80     42.57 o 
   1   9   1      562.29      633.22     23.99 o 
   2   9   1      293.59      312.17     21.09 o 
   3   9   1       17.06       23.98     16.76 o 
   4   9   1       63.08       84.81     18.35 o 
   5   9   1      343.24      341.15     26.30 o 
   6   9   1        0.45      -18.43     21.22 o 
   7   9   1       87.83       88.90     31.38 o 
   8   9   1       38.47       12.26     32.34 o 
   9   9   1       64.52       63.11     44.61 o 
  10   9   1        1.00       15.77     55.47 o 
   0  10   1     1014.11     1008.12     48.38 o 
   1  10   1      204.27      177.01     21.84 o 
   2  10   1      527.51      490.88     25.55 o 
   3  10   1       38.56       75.28     19.16 o 
   4  10   1       18.24       16.17     21.53 o 
   5  10   1        7.70       63.86     25.31 o 
   6  10   1       28.15       49.75     31.91 o 
   7  10   1      167.58      145.46     35.61 o 
   8  10   1        1.08       12.33     38.82 o 
   9  10   1       11.30       75.82     49.22 o 
   1  11   1       37.14      128.60     38.03 o 
   2  11   1        6.31       67.94     24.99 o 
   3  11   1        0.11      -10.47     22.92 o 
   4  11   1        0.05       21.86     26.71 o 
   5  11   1       32.66      -28.39     30.93 o 
   6  11   1        3.02      -34.03     34.03 o 
   7  11   1       11.21       21.67     37.93 o 
   8  11   1       18.58      -51.38     77.66 o 
   0  12   1        1.30       17.71     40.72 o 
   1  12   1        3.08        7.16     28.46 o 
   2  12   1       32.67       39.27     30.50 o 
   3  12   1        1.51        3.09     30.17 o 
   4  12   1       78.44       44.40     43.62 o 
   5  12   1        0.02      -35.25     42.34 o 
   6  12   1      101.04       78.13     44.55 o 
   1  13   1      134.71      195.81     38.20 o 
   2  13   1       90.61       63.19     34.04 o 
   3  13   1        9.91      -16.37     38.29 o 
   4  13   1        0.33       80.70     49.57 o 
   0   0   2        7.27       -8.66      8.66 o 
   1   0   2     3100.57     2905.04     47.30 o 
   2   0   2      207.91      224.46     20.84 o 
   3   0   2      468.01      536.44     22.60 o 
   4   0   2      945.61     1113.58     29.99 o 
   5   0   2     4823.26     4920.72     86.85 o 
   6   0   2        8.04       26.70     15.38 o 
   7   0   2     2195.81     2530.25     58.58 o 
   8   0   2      940.63      706.49     41.54 o 
   9   0   2      206.14      255.78     40.97 o 
  10   0   2      629.44      640.60     57.58 o 
  11   0   2       29.91       50.69     55.65 o 
  12   0   2        9.80       31.35     56.53 o 
  13   0   2       11.92      -14.26     60.42 o 
   1   1   2      925.15      789.83     14.56 o 
   2   1   2     7577.07     6549.37     76.54 o 
   3   1   2     7461.13     7323.72     83.76 o 
   4   1   2      278.90      343.26     13.98 o 
   5   1   2       28.72       56.43     10.14 o 
   6   1   2       43.06       83.07     14.11 o 
   7   1   2        0.13       32.59     13.36 o 
   8   1   2       15.74       26.09     16.49 o 
   9   1   2      591.32      600.44     32.56 o 
  10   1   2        0.34        9.59     25.59 o 
  11   1   2      177.69      131.28     50.38 o 
  12   1   2        0.84       23.22     38.11 o 
  13   1   2       18.00       45.32     48.20 o 
   0   2   2     8561.66     6735.73     93.37 o 
   1   2   2     3432.24     3198.00     38.37 o 
   2   2   2     5106.24     4931.33     67.15 o 
   3   2   2     3306.79     3292.22     41.00 o 
   4   2   2       12.30       43.98      9.27 o 
   5   2   2      966.32     1082.65     22.17 o 
   6   2   2      217.52      230.66     13.76 o 
   7   2   2      146.84      175.27     16.90 o 
   8   2   2       78.71       41.29     18.59 o 
   9   2   2       48.34       47.95     24.23 o 
  10   2   2       25.77       64.73     26.50 o 
  11   2   2       12.22       53.06     32.00 o 
  12   2   2        3.48       34.52     38.56 o 
  13   2   2        0.01        2.10     47.36 o 
   1   3   2    11410.06     9614.77     84.59 o 
   2   3   2      934.04     1026.48     19.92 o 
   3   3   2      862.41      945.48     20.56 o 
   4   3   2       20.68       52.47      9.26 o 
   5   3   2      412.69      481.64     16.25 o 
   6   3   2      137.16      168.23     14.32 o 
   7   3   2      770.66      778.16     27.18 o 
   8   3   2       34.79       21.78     18.80 o 
   9   3   2      209.26      256.34     25.09 o 
  10   3   2        5.16       10.26     27.68 o 
  11   3   2       12.03       -2.45     33.79 o 
  12   3   2        3.69       37.88     42.79 o 
   0   4   2     1544.25     1619.35     29.01 o 
   1   4   2       32.75       59.21      6.47 o 
   2   4   2     1992.28     2005.86     27.13 o 
   3   4   2     1297.57     1316.80     21.42 o 
   4   4   2      171.90      163.06     11.84 o 
   5   4   2       33.81       52.02     11.01 o 
   6   4   2     1159.49     1153.90     28.64 o 
   7   4   2       10.14      -10.41     14.95 o 
   8   4   2      229.63      190.98     23.05 o 
   9   4   2       28.51       57.05     22.66 o 
  10   4   2        0.11      -16.36     29.34 o 
  11   4   2      344.70      282.93     46.59 o 
  12   4   2        3.15        1.71     44.52 o 
   1   5   2      218.28      214.47     10.92 o 
   2   5   2     2133.53     1996.75     22.91 o 
   3   5   2     1184.64     1204.21     22.68 o 
   4   5   2      458.22      452.91     18.84 o 
   5   5   2      972.81     1087.73     26.67 o 
   6   5   2       26.86       46.98     15.21 o 
   7   5   2      225.16      250.99     20.63 o 
   8   5   2      262.73      229.33     25.60 o 
   9   5   2       20.36       46.61     24.41 o 
  10   5   2        8.55       12.90     41.93 o 
  11   5   2        0.05      -16.28     36.13 o 
  12   5   2        1.11      -24.39     40.43 o 
   0   6   2       79.80      106.04     12.70 o 
   1   6   2        0.09        4.67      8.44 o 
   2   6   2      321.12      306.25     12.03 o 
   3   6   2       44.68       25.01     10.09 o 
   4   6   2       19.03       38.79     12.44 o 
   5   6   2     1457.51     1412.65     34.51 o 
   6   6   2        3.50       11.52     15.95 o 
   7   6   2      472.59      423.14     25.27 o 
   8   6   2       21.82        7.65     21.54 o 
   9   6   2        0.43      -29.76     29.82 o 
  10   6   2       36.21        5.03     35.41 o 
  11   6   2       33.32      -38.67     38.67 o 
   1   7   2     3926.96     3624.03     38.97 o 
   2   7   2       88.58       75.25     11.61 o 
   3   7   2      208.89      192.78     14.50 o 
   4   7   2       39.22       54.47     13.37 o 
   5   7   2        2.12       16.83     16.12 o 
   6   7   2       97.09      117.36     19.52 o 
   7   7   2        6.65       25.52     18.75 o 
   8   7   2        2.46       -7.61     20.89 o 
   9   7   2       19.64       34.08     32.82 o 
  10   7   2        0.81       61.93     42.09 o 
  11   7   2        1.29       51.75     49.03 o 
   0   8   2      797.86      914.19     31.01 o 
   1   8   2      120.35      116.53     13.91 o 
   2   8   2       17.89        8.97     15.74 o 
   3   8   2       29.96       17.29     14.40 o 
   4   8   2       25.57       62.00     16.51 o 
   5   8   2      112.36       76.56     17.91 o 
   6   8   2       30.15       56.33     20.53 o 
   7   8   2       76.21       58.26     22.58 o 
   8   8   2        6.61       26.56     27.95 o 
   9   8   2        9.30      -31.46     40.12 o 
  10   8   2      102.70      142.96     48.49 o 
   1   9   2     2242.83     2184.11     41.16 o 
   2   9   2        9.69        6.28     15.80 o 
   3   9   2      438.26      427.42     22.52 o 
   4   9   2      509.51      543.76     25.82 o 
   5   9   2      202.64      215.95     23.94 o 
   6   9   2       23.63       37.36     23.27 o 
   7   9   2        0.06      -28.43     28.43 o 
   8   9   2        6.35       20.08     32.55 o 
   9   9   2      105.63      154.15     43.32 o 
  10   9   2        0.33       24.15     48.37 o 
   0  10   2      535.88      599.42     39.96 o 
   1  10   2       44.25       62.60     20.03 o 
   2  10   2      306.73      321.86     23.83 o 
   3  10   2      605.22      582.35     30.05 o 
   4  10   2       33.00        8.88     22.34 o 
   5  10   2      746.98      626.43     38.73 o 
   6  10   2        9.99      -28.39     31.09 o 
   7  10   2      143.69      115.75     36.35 o 
   8  10   2        0.91      -15.60     37.87 o 
   9  10   2       12.56       -6.62     48.93 o 
   1  11   2        4.71       49.15     22.67 o 
   2  11   2       23.81       31.33     23.55 o 
   3  11   2        0.68      -21.56     26.19 o 
   4  11   2        0.00        2.46     26.42 o 
   5  11   2       16.48      -23.93     33.00 o 
   6  11   2       44.37       -6.38     34.97 o 
   7  11   2        2.31       15.98     37.16 o 
   0  12   2       49.10       51.48     42.84 o 
   1  12   2        9.88       14.83     30.43 o 
   2  12   2      127.22      131.68     31.95 o 
   3  12   2        1.63      -20.34     31.93 o 
   4  12   2        0.83       38.48     37.57 o 
   5  12   2       10.77       -4.96     39.90 o 
   6  12   2        1.76       13.47     42.03 o 
   1  13   2      183.42      193.64     44.46 o 
   2  13   2        3.34        7.45     33.34 o 
   3  13   2       60.47       21.23     38.54 o 
   4  13   2        4.73       -8.21     46.13 o 
   1   1   3        1.84       28.23      6.10 o 
   2   1   3     3165.89     3062.17     39.90 o 
   3   1   3      936.33     1243.43     48.28 o 
   4   1   3        3.89       73.02      9.93 o 
   5   1   3     1177.27     1291.33     24.70 o 
   6   1   3       49.07       50.16     11.30 o 
   7   1   3       22.79       52.74     13.72 o 
   8   1   3       24.97       47.04     16.39 o 
   9   1   3        0.01       44.55     20.29 o 
  10   1   3        0.17      -20.82     25.67 o 
  11   1   3        2.03       59.47     32.85 o 
  12   1   3        7.50        3.20     38.70 o 
  13   1   3        2.03       21.50     46.42 o 
   0   2   3     1007.56      752.61     56.92 o 
   1   2   3     1032.22     1016.22     18.82 o 
   2   2   3     1443.26     1629.97     39.85 o 
   3   2   3      145.68      222.35     10.07 o 
   4   2   3        3.53       -8.41      8.41 o 
   5   2   3        0.62       24.32      8.97 o 
   6   2   3      695.94      689.91     19.77 o 
   7   2   3      412.02      417.85     19.96 o 
   8   2   3        0.32       -3.43     16.85 o 
   9   2   3        2.10       12.39     21.29 o 
  10   2   3       44.79       11.73     26.61 o 
  11   2   3      119.95      136.86     34.40 o 
  12   2   3       13.18       23.46     43.79 o 
  13   2   3        0.08      -42.26     48.23 o 
   1   3   3     6390.40     5592.84     54.31 o 
   2   3   3     1753.68     1553.13     22.46 o 
   3   3   3        2.10        5.99      7.60 o 
   4   3   3       11.64       52.90      9.80 o 
   5   3   3      772.07      880.21     23.28 o 
   6   3   3       12.12       23.63     15.39 o 
   7   3   3      312.07      348.68     21.74 o 
   8   3   3       47.99       51.18     19.00 o 
   9   3   3      536.47      521.21     30.78 o 
  10   3   3       20.60        3.40     26.43 o 
  11   3   3       23.36       43.57     34.76 o 
  12   3   3        8.51       -0.64     37.70 o 
   0   4   3     2123.59     2010.71     31.48 o 
   1   4   3      573.69      637.77     14.58 o 
   2   4   3     1155.09     1119.10     18.58 o 
   3   4   3       32.80       52.22      9.44 o 
   4   4   3        0.24       -0.17      8.89 o 
   5   4   3       16.53       21.65     10.95 o 
   6   4   3        4.13       36.04     13.99 o 
   7   4   3       48.16       69.13     16.91 o 
   8   4   3      111.52       97.07     20.15 o 
   9   4   3       18.29       11.03     22.13 o 
  10   4   3        0.01      -13.50     26.69 o 
  11   4   3        1.32       22.88     35.13 o 
  12   4   3        0.33       58.35     41.58 o 
   1   5   3       96.33       86.75      8.15 o 
   2   5   3      947.92      962.96     16.76 o 
   3   5   3       46.18       57.98     10.54 o 
   4   5   3      308.39      291.76     14.25 o 
   5   5   3     2613.64     2509.21     38.74 o 
   6   5   3      158.92      176.68     16.76 o 
   7   5   3     1235.82     1131.97     43.70 o 
   8   5   3      366.68      371.43     26.62 o 
   9   5   3      189.65      172.68     27.67 o 
  10   5   3        1.26       -3.55     32.23 o 
  11   5   3       10.46       60.01     39.44 o 
  12   5   3       71.78       63.74     44.72 o 
   0   6   3       35.11       44.97     11.98 o 
   1   6   3      569.57      586.35     13.94 o 
   2   6   3        8.47       13.17      8.26 o 
   3   6   3       84.69       95.26     10.56 o 
   4   6   3      326.21      346.99     16.08 o 
   5   6   3      272.25      376.27     20.64 o 
   6   6   3        0.41       18.97     15.07 o 
   7   6   3        3.21       42.56     17.80 o 
   8   6   3       20.07       -2.39     21.66 o 
   9   6   3       15.96       55.19     30.60 o 
  10   6   3       32.73       -9.33     34.36 o 
  11   6   3        4.25      -38.44     38.44 o 
   1   7   3      618.55      708.11     18.00 o 
   2   7   3      192.69      182.42     13.38 o 
   3   7   3       12.34       45.32     11.72 o 
   4   7   3        6.54       44.48     13.93 o 
   5   7   3       73.62       59.09     17.35 o 
   6   7   3      417.53      437.78     24.43 o 
   7   7   3       31.72       33.19     19.17 o 
   8   7   3      120.17      114.63     24.19 o 
   9   7   3       86.25       35.85     34.50 o 
  10   7   3        1.93        4.70     40.09 o 
  11   7   3       38.86        6.91     49.62 o 
   0   8   3     1519.84     1585.87     40.73 o 
   1   8   3      198.53      190.65     16.57 o 
   2   8   3       63.35       58.29     16.42 o 
   3   8   3      104.05      117.70     17.89 o 
   4   8   3       99.76       78.79     17.36 o 
   5   8   3       36.44       13.58     18.99 o 
   6   8   3      109.66      110.15     22.28 o 
   7   8   3       18.11       39.10     22.24 o 
   8   8   3        0.14      -27.86     27.86 o 
   9   8   3        0.48      -34.29     34.29 o 
  10   8   3        6.05       67.88     43.41 o 
   1   9   3      437.68      504.33     24.25 o 
   2   9   3      164.67      164.21     18.51 o 
   3   9   3        0.34       32.58     15.65 o 
   4   9   3      867.30      777.06     29.59 o 
   5   9   3      314.46      350.27     26.21 o 
   6   9   3       50.35       47.36     23.72 o 
   7   9   3       32.77      -28.54     28.54 o 
   8   9   3        0.46      -19.39     32.20 o 
   9   9   3      171.76      228.94     49.97 o 
  10   9   3        4.77      -13.66     88.47 o 
   0  10   3      286.03      376.04     36.42 o 
   1  10   3        4.89       47.21     18.83 o 
   2  10   3       27.57       52.17     19.60 o 
   3  10   3      224.30      237.58     23.04 o 
   4  10   3        0.03       -2.78     22.15 o 
   5  10   3      115.80      104.00     26.14 o 
   6  10   3       15.33        6.29     32.25 o 
   7  10   3       51.85       49.52     37.08 o 
   8  10   3       47.91       24.43     36.13 o 
   9  10   3       12.10       60.28     48.31 o 
   1  11   3      170.89      216.90     27.65 o 
   2  11   3        0.01       60.70     23.87 o 
   3  11   3        3.65       -0.76     26.07 o 
   4  11   3       78.37       70.33     29.68 o 
   5  11   3        3.48       11.67     33.43 o 
   6  11   3        4.80      -13.60     36.15 o 
   7  11   3        0.24       11.74     43.93 o 
   0  12   3        4.77      -35.86     39.55 o 
   1  12   3       39.98       17.35     30.29 o 
   2  12   3        9.95       32.62     29.51 o 
   3  12   3       60.26       51.36     33.63 o 
   4  12   3       21.92       38.00     35.06 o 
   5  12   3        0.15       -2.66     45.56 o 
   6  12   3        0.08       38.03     42.89 o 
   1  13   3        1.45       25.74     31.36 o 
   2  13   3       69.74       96.36     39.42 o 
   3  13   3        2.10        3.03     40.89 o 
   4  13   3        5.74      -29.42     43.85 o 
   0   0   4    43849.41    39860.91   1220.65 o 
   1   0   4     3371.03     2743.97     46.98 o 
   2   0   4     1782.04     1660.29     35.26 o 
   3   0   4      182.11      159.44     17.69 o 
   4   0   4     2765.54     2704.18     57.45 o 
   5   0   4     8276.37     8803.12    150.72 o 
   6   0   4        9.54       46.50     16.43 o 
   7   0   4     1122.79     1309.43     45.18 o 
   8   0   4       19.19       49.28     23.01 o 
   9   0   4       51.98       42.89     26.06 o 
  10   0   4       81.31       98.06     40.06 o 
  11   0   4       50.78       42.80     49.96 o 
  12   0   4        3.50       44.53     59.42 o 
  13   0   4       12.63      -56.47     62.69 o 
   1   1   4    60008.33    53861.51    569.51 o 
   2   1   4     2489.96     2341.86     31.48 o 
   3   1   4      392.98      394.05     13.69 o 
   4   1   4      133.12      129.90     12.51 o 
   5   1   4     1076.24     1156.78     21.46 o 
   6   1   4       60.01       63.07     11.48 o 
   7   1   4      450.32      474.39     20.12 o 
   8   1   4        6.14        2.43     16.34 o 
   9   1   4       36.73       70.37     19.39 o 
  10   1   4        0.32        0.18     25.81 o 
  11   1   4        0.22       63.81     33.65 o 
  12   1   4        1.57        7.94     41.17 o 
  13   1   4        0.98      -40.59     44.81 o 
   0   2   4     8476.31     6989.74    102.91 o 
   1   2   4     2370.30     2181.29     33.48 o 
   2   2   4      746.87      780.48     18.82 o 
   3   2   4        0.50       17.45      8.74 o 
   4   2   4       97.86      115.89      9.71 o 
   5   2   4      204.27      192.56     11.78 o 
   6   2   4       44.71       57.59     11.58 o 
   7   2   4       99.56      122.42     14.85 o 
   8   2   4       95.58       59.59     18.05 o 
   9   2   4      144.05      118.06     22.08 o 
  10   2   4       36.79       39.85     25.86 o 
  11   2   4        7.31       29.98     31.43 o 
  12   2   4        1.36       19.29     41.48 o 
  13   2   4       17.10       50.96     53.41 o 
   1   3   4      235.52      321.32     10.05 o 
   2   3   4      799.12      813.53     18.44 o 
   3   3   4       96.23      107.99      9.19 o 
   4   3   4     1698.89     1626.73     25.28 o 
   5   3   4       90.60       75.93     10.05 o 
   6   3   4      886.29     1025.70     25.48 o 
   7   3   4        1.20       22.38     16.45 o 
   8   3   4       79.50       74.98     20.03 o 
   9   3   4       23.11       30.25     21.55 o 
  10   3   4       88.70       59.20     26.35 o 
  11   3   4        1.14       10.86     37.35 o 
  12   3   4        3.11      -39.81     39.81 o 
   0   4   4     3631.95     3354.45     49.67 o 
   1   4   4     4182.04     3739.78     35.75 o 
   2   4   4      868.71      897.89     17.51 o 
   3   4   4      233.91      268.35     12.18 o 
   4   4   4      316.01      365.00     14.65 o 
   5   4   4      113.46       97.57     12.60 o 
   6   4   4     1120.26     1197.49     32.85 o 
   7   4   4      292.30      295.79     21.05 o 
   8   4   4      249.74      268.51     24.40 o 
   9   4   4        1.58       17.28     21.44 o 
  10   4   4       60.04       15.50     29.31 o 
  11   4   4       38.76      -33.18     44.25 o 
  12   4   4       17.03      -13.08     37.71 o 
   1   5   4       58.39      106.99      8.99 o 
   2   5   4      193.97      254.84     10.77 o 
   3   5   4     1694.10     1687.10     24.63 o 
   4   5   4      146.10      133.39     12.05 o 
   5   5   4       13.43       72.36     13.97 o 
   6   5   4        2.89       40.64     14.75 o 
   7   5   4      107.67      143.59     19.60 o 
   8   5   4        7.03       38.92     20.78 o 
   9   5   4      131.04      102.56     25.12 o 
  10   5   4       13.80       42.33     39.71 o 
  11   5   4       17.66       39.67     38.53 o 
  12   5   4       16.85      -13.65     43.13 o 
   0   6   4     2037.63     1782.95     32.36 o 
   1   6   4       79.20       55.64      9.40 o 
   2   6   4      950.44      912.85     19.05 o 
   3   6   4     1408.62     1338.48     25.82 o 
   4   6   4      658.17      659.91     20.32 o 
   5   6   4       28.99       42.71     15.39 o 
   6   6   4       65.77       52.57     16.43 o 
   7   6   4      206.88      224.31     22.82 o 
   8   6   4       16.81       23.67     22.02 o 
   9   6   4      232.72      222.83     35.45 o 
  10   6   4        4.80        0.48     31.65 o 
  11   6   4       53.02       22.14     40.96 o 
   1   7   4     1661.64     1536.29     30.76 o 
   2   7   4       42.54       33.77     11.60 o 
   3   7   4      978.87      966.46     29.02 o 
   4   7   4      299.61      315.61     17.91 o 
   5   7   4        0.49       49.54     16.62 o 
   6   7   4       78.29       78.18     18.60 o 
   7   7   4      277.03      312.21     25.12 o 
   8   7   4        9.58       17.06     24.66 o 
   9   7   4        1.67      -42.42     42.42 o 
  10   7   4        3.05       22.60     37.86 o 
  11   7   4        0.00       15.90     48.34 o 
   0   8   4     1059.52     1174.93     34.18 o 
   1   8   4       79.76       69.66     13.72 o 
   2   8   4       68.56       58.58     13.56 o 
   3   8   4      208.68      216.12     17.10 o 
   4   8   4      393.92      404.99     23.36 o 
   5   8   4      714.05      624.38     30.06 o 
   6   8   4       36.57       49.58     20.43 o 
   7   8   4      343.29      317.12     28.31 o 
   8   8   4       22.44       41.23     29.90 o 
   9   8   4        7.42       -9.02     37.26 o 
  10   8   4       19.10       59.83     43.65 o 
   1   9   4      401.94      547.03     31.94 o 
   2   9   4      673.38      780.74     25.51 o 
   3   9   4      473.94      445.84     23.74 o 
   4   9   4      267.34      276.29     22.97 o 
   5   9   4       17.77       45.92     21.93 o 
   6   9   4      179.13      131.86     26.32 o 
   7   9   4        2.77      -19.41     28.57 o 
   8   9   4       52.09       76.12     36.52 o 
   9   9   4        0.06       19.39     41.89 o 
   0  10   4      556.73      648.30     44.76 o 
   1  10   4        0.37       39.31     19.52 o 
   2  10   4      150.46      196.13     21.64 o 
   3  10   4       11.31       10.28     19.80 o 
   4  10   4        4.33       24.18     24.48 o 
   5  10   4       13.94      -21.31     23.88 o 
   6  10   4        0.01       11.69     31.08 o 
   7  10   4       10.85       53.89     32.83 o 
   8  10   4       26.40       42.59     38.21 o 
   9  10   4        3.89       45.43     66.96 o 
   1  11   4       50.98       34.10     28.06 o 
   2  11   4       78.84       79.84     23.09 o 
   3  11   4       15.15       16.58     26.92 o 
   4  11   4        6.53       10.41     29.16 o 
   5  11   4       75.50       72.66     32.61 o 
   6  11   4        0.07      -29.22     38.68 o 
   7  11   4        7.32       25.37     43.58 o 
   0  12   4       17.51       30.44     40.10 o 
   1  12   4       94.75      102.97     28.05 o 
   2  12   4        0.17      -38.08     38.08 o 
   3  12   4       29.70       68.37     31.57 o 
   4  12   4        2.74       30.34     35.31 o 
   5  12   4       58.77        7.51     40.83 o 
   6  12   4       15.66       45.76     43.02 o 
   1  13   4       45.13       53.30     30.98 o 
   2  13   4        1.44      -36.10     36.10 o 
   3  13   4        0.11      -10.29     40.90 o 
   4  13   4        7.41      -30.38     40.14 o 
   1   1   5    14804.74    13341.09    149.11 o 
   2   1   5      258.34      385.93     14.23 o 
   3   1   5     2390.94     2567.01     35.35 o 
   4   1   5     2914.20     3216.78     38.41 o 
   5   1   5       56.81      199.21     13.03 o 
   6   1   5       31.21       22.39     11.20 o 
   7   1   5     1108.50     1204.33     34.38 o 
   8   1   5        3.14       20.08     16.33 o 
   9   1   5       17.73       24.74     18.66 o 
  10   1   5       74.64       60.52     23.99 o 
  11   1   5        7.36       34.67     27.54 o 
  12   1   5       13.32       42.29     35.14 o 
  13   1   5       48.22      -26.73     58.22 o 
   0   2   5     1915.00     1562.18     34.53 o 
   1   2   5    11066.81     9975.37    110.24 o 
   2   2   5     1557.05     1446.21     24.21 o 
   3   2   5     1453.09     1496.25     19.58 o 
   4   2   5     1858.75     1863.58     27.70 o 
   5   2   5       19.84       34.42      9.16 o 
   6   2   5      119.63      132.31     13.00 o 
   7   2   5      282.22      202.19     16.96 o 
   8   2   5        1.39       11.34     17.01 o 
   9   2   5       68.35       65.64     21.95 o 
  10   2   5      145.90      144.56     28.35 o 
  11   2   5        4.00       11.54     32.29 o 
  12   2   5        0.50        5.54     43.38 o 
  13   2   5        3.44        7.73     42.76 o 
   1   3   5     5410.97     4768.28     46.65 o 
   2   3   5     3419.86     3161.63     35.43 o 
   3   3   5       14.04      100.37     11.84 o 
   4   3   5      693.42      713.13     16.67 o 
   5   3   5      171.95      131.27     10.61 o 
   6   3   5        0.59       29.23     12.66 o 
   7   3   5      300.60      320.36     19.78 o 
   8   3   5        7.63        2.13     18.32 o 
   9   3   5       55.63       51.76     21.31 o 
  10   3   5       98.95      104.91     27.09 o 
  11   3   5       36.28       22.85     33.67 o 
  12   3   5       13.28      -66.19     66.19 o 
   0   4   5     6624.06     6046.74     76.48 o 
   1   4   5     2662.13     2482.64     28.02 o 
   2   4   5       40.63       71.32      9.12 o 
   3   4   5     1123.78     1129.25     20.82 o 
   4   4   5      418.48      443.25     16.65 o 
   5   4   5      187.18      196.06     14.28 o 
   6   4   5      584.59      746.85     24.77 o 
   7   4   5      187.77      164.95     19.04 o 
   8   4   5      203.95      234.22     22.67 o 
   9   4   5      205.51      253.40     26.13 o 
  10   4   5        8.28       16.90     28.17 o 
  11   4   5        0.74       14.19     33.57 o 
  12   4   5        5.11      -39.27     39.27 o 
   1   5   5     4535.97     4459.81     43.03 o 
   2   5   5      669.44      670.71     17.01 o 
   3   5   5      844.61      842.20     19.55 o 
   4   5   5       16.24       44.18     10.89 o 
   5   5   5        0.51       -7.37     11.72 o 
   6   5   5       43.24       67.88     15.70 o 
   7   5   5        5.15       30.11     17.71 o 
   8   5   5       50.86       55.04     20.94 o 
   9   5   5       15.15       22.97     24.30 o 
  10   5   5       66.84       29.50     31.17 o 
  11   5   5       36.29       60.64     36.84 o 
  12   5   5        1.51       15.60     45.90 o 
   0   6   5       29.72       51.18     15.80 o 
   1   6   5      326.18      274.73     12.06 o 
   2   6   5      525.17      456.73     14.15 o 
   3   6   5     1123.33     1245.35     23.80 o 
   4   6   5      322.63      314.28     16.80 o 
   5   6   5       77.02       99.93     17.00 o 
   6   6   5      124.51      114.88     18.06 o 
   7   6   5      208.31      184.77     21.65 o 
   8   6   5       98.18       91.20     23.41 o 
   9   6   5       89.57      109.03     32.93 o 
  10   6   5       38.64       37.34     32.98 o 
  11   6   5       44.49       17.07     54.24 o 
   1   7   5      208.79      212.42     14.32 o 
   2   7   5        4.19       22.76     11.12 o 
   3   7   5       36.52       34.14     12.68 o 
   4   7   5        0.00       11.24     14.66 o 
   5   7   5      114.99      101.61     18.17 o 
   6   7   5      216.93      216.90     21.71 o 
   7   7   5     1595.31     1583.01     45.92 o 
   8   7   5        6.02       -4.16     25.39 o 
   9   7   5        1.67      -14.74     33.70 o 
  10   7   5        3.36       27.30     40.55 o 
  11   7   5        1.35       17.24     46.91 o 
   0   8   5     1641.15     1576.81     51.86 o 
   1   8   5      316.03      328.98     17.20 o 
   2   8   5       33.66       46.06     13.53 o 
   3   8   5       25.07       35.15     15.08 o 
   4   8   5      857.10      862.69     28.48 o 
   5   8   5       22.80       64.06     20.31 o 
   6   8   5      294.15      342.76     25.74 o 
   7   8   5        2.00       15.90     22.97 o 
   8   8   5       38.43       12.57     29.73 o 
   9   8   5        8.81      -12.53     38.55 o 
  10   8   5        6.70       55.87     44.35 o 
   1   9   5     3366.45     3087.15     54.15 o 
   2   9   5      258.06      255.48     19.12 o 
   3   9   5       39.87       20.51     17.76 o 
   4   9   5      104.56      134.27     20.65 o 
   5   9   5      317.95      312.09     26.60 o 
   6   9   5        7.10       13.18     22.16 o 
   7   9   5        1.17      -28.45     28.45 o 
   8   9   5       33.13       13.72     33.10 o 
   9   9   5        5.96       21.67     40.75 o 
   0  10   5      344.65      344.92     38.10 o 
   1  10   5      600.60      612.55     30.72 o 
   2  10   5      521.15      422.76     24.62 o 
   3  10   5       42.47       43.14     21.28 o 
   4  10   5        0.04       21.24     23.20 o 
   5  10   5        0.24      -11.11     26.68 o 
   6  10   5       51.85       18.73     33.42 o 
   7  10   5       19.95       46.11     36.59 o 
   8  10   5       11.31       11.20     40.38 o 
   1  11   5        5.22      -12.71     23.52 o 
   2  11   5       17.91       19.40     23.35 o 
   3  11   5       97.49       89.83     27.46 o 
   4  11   5       24.02       17.99     30.53 o 
   5  11   5        1.67      -15.86     34.69 o 
   6  11   5        2.11        7.21     41.53 o 
   7  11   5        9.12       27.91     43.70 o 
   0  12   5       70.97       89.09     38.21 o 
   1  12   5       12.78        1.60     24.85 o 
   2  12   5        1.03      -14.13     33.96 o 
   3  12   5       93.45       98.62     34.87 o 
   4  12   5      127.21      192.49     39.34 o 
   5  12   5       18.79       28.13     36.06 o 
   6  12   5       90.21      108.91     44.09 o 
   1  13   5       80.03       75.74     34.10 o 
   2  13   5       10.82       12.74     35.22 o 
   3  13   5        2.17        4.75     37.96 o 
   0   0   6    47452.63    42819.16   1019.35 o 
   1   0   6     8013.07     6450.40     96.16 o 
   2   0   6    36045.34    32555.41    516.44 o 
   3   0   6     8302.12     8649.89    149.51 o 
   4   0   6      289.78      467.39     32.78 o 
   5   0   6     7857.35     7832.70    186.01 o 
   6   0   6     7739.50     7734.39    177.64 o 
   7   0   6      868.82     1019.18     37.38 o 
   8   0   6       24.42       20.49     21.99 o 
   9   0   6      342.01      285.21     32.81 o 
  10   0   6      821.15      687.10     54.40 o 
  11   0   6       29.75       23.09     39.99 o 
  12   0   6       17.24      -35.01     53.63 o 
  13   0   6       85.64       56.43     57.76 o 
   1   1   6     4643.29     4059.10     44.30 o 
   2   1   6       23.85       59.09      7.28 o 
   3   1   6      474.29      915.03     24.60 o 
   4   1   6        2.59      438.43     39.33 o 
   5   1   6      652.11      640.68     21.67 o 
   6   1   6      288.38      255.42     13.89 o 
   7   1   6        0.17       50.77     13.97 o 
   8   1   6      695.32      657.48     29.46 o 
   9   1   6      459.68      399.57     25.78 o 
  10   1   6       19.58        9.30     24.01 o 
  11   1   6       14.48       56.01     29.38 o 
  12   1   6       53.70       -2.87     33.33 o 
  13   1   6       11.58       -8.03     38.81 o 
   0   2   6     1728.12     1873.23     63.50 o 
   1   2   6       71.10       70.34      8.13 o 
   2   2   6      797.41      826.07     16.77 o 
   3   2   6      372.91      487.09     11.30 o 
   4   2   6      476.89      622.54     17.71 o 
   5   2   6        0.00       31.70      8.89 o 
   6   2   6        0.31        8.60     10.59 o 
   7   2   6       47.80       19.25     13.71 o 
   8   2   6       26.15       51.47     18.31 o 
   9   2   6       44.38       52.34     20.06 o 
  10   2   6      128.79      134.32     27.87 o 
  11   2   6        9.66       69.46     34.00 o 
  12   2   6       23.23       37.31     56.35 o 
   1   3   6    12777.98    11929.60    111.82 o 
   2   3   6     6099.67     5692.28     55.72 o 
   3   3   6     3030.10     3015.17     34.88 o 
   4   3   6     2235.42     2132.46     28.38 o 
   5   3   6       19.90       24.88      9.59 o 
   6   3   6        0.31      -11.07     11.07 o 
   7   3   6      329.09      339.52     19.74 o 
   8   3   6      102.60      149.32     20.93 o 
   9   3   6       86.99       55.77     21.89 o 
  10   3   6        1.32       28.83     25.51 o 
  11   3   6       12.62       39.16     31.74 o 
  12   3   6        0.12      -40.33     44.32 o 
   0   4   6    13345.79    12293.83    143.41 o 
   1   4   6    12529.15    11813.73     98.62 o 
   2   4   6    10725.84    10049.00     93.32 o 
   3   4   6      579.24      721.35     17.21 o 
   4   4   6     1516.35     1548.84     26.00 o 
   5   4   6     1616.41     1526.05     30.19 o 
   6   4   6      681.89      676.48     24.38 o 
   7   4   6     1029.32     1036.44     32.67 o 
   8   4   6      193.61      228.10     23.22 o 
   9   4   6      879.76      849.53     37.42 o 
  10   4   6       30.79       39.26     29.04 o 
  11   4   6      126.19       47.67     36.66 o 
  12   4   6        0.01        0.89     44.12 o 
   1   5   6     6311.87     6148.38     54.55 o 
   2   5   6     3039.06     2748.49     32.50 o 
   3   5   6       45.03       54.02      9.69 o 
   4   5   6        0.29        1.72      9.54 o 
   5   5   6      231.25      214.33     15.77 o 
   6   5   6       13.32       67.62     16.12 o 
   7   5   6       71.64       61.45     17.27 o 
   8   5   6       26.48       65.13     20.20 o 
   9   5   6      223.50      201.68     32.88 o 
  10   5   6        3.17       31.17     31.79 o 
  11   5   6        0.06        5.82     37.47 o 
  12   5   6        0.05       16.27     43.69 o 
   0   6   6      789.70      785.70     24.43 o 
   1   6   6      126.91      113.92     10.17 o 
   2   6   6        0.26       16.05      8.93 o 
   3   6   6       11.98        7.65     10.89 o 
   4   6   6       27.71       39.72     11.83 o 
   5   6   6       25.39       30.20     14.40 o 
   6   6   6      299.54      345.41     21.98 o 
   7   6   6       42.02       53.71     18.81 o 
   8   6   6      263.99      276.39     26.00 o 
   9   6   6       15.65       13.52     30.22 o 
  10   6   6        3.80       17.00     34.44 o 
  11   6   6        7.57        4.94     42.01 o 
   1   7   6      205.98      217.35     13.61 o 
   2   7   6       43.77       39.04     11.57 o 
   3   7   6       20.95       38.17     13.47 o 
   4   7   6       60.81       51.63     15.38 o 
   5   7   6       16.93       38.01     18.31 o 
   6   7   6      244.94      214.90     22.27 o 
   7   7   6       39.02      128.76     23.64 o 
   8   7   6       24.49      -28.42     28.42 o 
   9   7   6       36.87      -13.36     32.83 o 
  10   7   6       10.75      -21.37     39.94 o 
  11   7   6       16.73       53.32     45.88 o 
   0   8   6      269.38      274.20     22.92 o 
   1   8   6       16.28       13.17     12.95 o 
   2   8   6        4.96       12.61     13.32 o 
   3   8   6      376.18      432.36     22.50 o 
   4   8   6       17.15       49.66     17.54 o 
   5   8   6      246.90      326.76     26.41 o 
   6   8   6      157.11      145.17     22.33 o 
   7   8   6        8.00       -4.30     23.49 o 
   8   8   6       25.73       27.71     30.26 o 
   9   8   6        4.69       41.51     37.46 o 
  10   8   6      153.43      157.69     50.48 o 
   1   9   6        5.33       85.56     17.48 o 
   2   9   6      122.37      105.08     16.85 o 
   3   9   6       48.12       52.45     17.87 o 
   4   9   6      399.42      432.43     26.57 o 
   5   9   6       30.74       82.87     23.93 o 
   6   9   6        4.84      -24.83     27.03 o 
   7   9   6        2.92      -17.84     28.97 o 
   8   9   6        2.17       36.53     31.64 o 
   9   9   6       34.10       58.87     42.05 o 
   0  10   6        1.66       46.93     26.89 o 
   1  10   6       30.13       67.03     19.46 o 
   2  10   6       15.70       30.87     19.51 o 
   3  10   6       60.42       41.17     22.13 o 
   4  10   6        0.11        7.28     22.96 o 
   5  10   6        0.09       20.88     26.71 o 
   6  10   6        0.48        1.98     30.00 o 
   7  10   6       24.47       51.93     37.47 o 
   8  10   6        0.02       -2.57     36.36 o 
   1  11   6      157.25      120.63     24.26 o 
   2  11   6       28.63       23.21     23.35 o 
   3  11   6       17.15      -11.56     25.64 o 
   4  11   6        2.30        4.55     30.60 o 
   5  11   6       40.74       55.21     33.97 o 
   6  11   6       22.44        7.52     38.91 o 
   7  11   6      103.84       67.44     41.65 o 
   0  12   6       16.24       21.19     35.92 o 
   1  12   6       12.43       26.07     27.74 o 
   2  12   6       30.99       20.57     28.41 o 
   3  12   6        0.33      -17.26     30.56 o 
   4  12   6       39.85       61.72     33.43 o 
   5  12   6        0.88       -6.23     33.79 o 
   6  12   6       17.32       12.73     41.84 o 
   1  13   6        4.52       43.40     30.52 o 
   2  13   6        0.70      -28.30     34.02 o 
   3  13   6       35.07       77.77     39.92 o 
   1   1   7     2497.31     2299.37     29.62 o 
   2   1   7      408.89      526.66     14.36 o 
   3   1   7    14631.60    14113.73    133.50 o 
   4   1   7     3404.75     3450.06     59.80 o 
   5   1   7      134.37      192.88     12.37 o 
   6   1   7      531.66      545.01     18.37 o 
   7   1   7       11.78       41.16     14.18 o 
   8   1   7        0.06       65.94     17.51 o 
   9   1   7        5.93       42.21     19.05 o 
  10   1   7      154.91      156.89     27.03 o 
  11   1   7       55.39       50.14     28.91 o 
  12   1   7       69.90       42.62     35.66 o 
  13   1   7        6.14       -4.02     46.26 o 
   0   2   7     4354.60     3791.55     63.61 o 
   1   2   7     1616.05     1620.40     27.32 o 
   2   2   7      408.59      521.47     11.83 o 
   3   2   7      449.95      542.62     14.30 o 
   4   2   7     3104.51     3229.81     34.55 o 
   5   2   7      862.34      920.13     18.95 o 
   6   2   7      585.04      629.53     18.65 o 
   7   2   7       94.07      115.04     15.30 o 
   8   2   7      783.99      778.63     29.63 o 
   9   2   7      267.42      303.87     25.33 o 
  10   2   7      185.56      145.16     28.25 o 
  11   2   7       39.81       47.08     49.12 o 
  12   2   7       38.52       52.66     41.79 o 
   1   3   7      705.71      842.69     17.10 o 
   2   3   7      566.33      568.21     13.79 o 
   3   3   7      414.06      521.82     13.62 o 
   4   3   7     1675.66     1740.64     24.53 o 
   5   3   7       20.86       29.08      9.76 o 
   6   3   7      362.02      363.08     16.60 o 
   7   3   7       19.80       49.91     14.87 o 
   8   3   7       30.87       89.03     19.33 o 
   9   3   7        1.57        4.62     21.13 o 
  10   3   7        3.52        6.66     24.74 o 
  11   3   7        2.42       24.40     31.44 o 
  12   3   7       10.02       23.42     37.28 o 
   0   4   7     2328.01     2297.97     37.13 o 
   1   4   7     1763.11     1987.73     24.32 o 
   2   4   7     1338.38     1492.96     22.56 o 
   3   4   7       18.31       89.29     14.64 o 
   4   4   7       39.80       62.31     10.28 o 
   5   4   7       50.44       51.36     12.04 o 
   6   4   7       13.79       20.56     13.10 o 
   7   4   7      310.73      307.74     20.22 o 
   8   4   7       60.30       79.36     20.41 o 
   9   4   7        0.00       30.86     23.01 o 
  10   4   7       22.97      -32.93     32.93 o 
  11   4   7        0.41       16.33     32.56 o 
  12   4   7        1.06      -27.05     37.90 o 
   1   5   7     1318.10     1214.26     19.44 o 
   2   5   7      133.09      118.39     10.22 o 
   3   5   7       11.41       21.58      8.92 o 
   4   5   7      106.86      100.18     11.60 o 
   5   5   7      337.05      286.52     16.98 o 
   6   5   7      525.02      483.37     24.47 o 
   7   5   7      182.50      199.26     21.76 o 
   8   5   7      425.49      452.28     30.37 o 
   9   5   7        4.68       16.64     25.73 o 
  10   5   7        0.53       15.03     30.81 o 
  11   5   7        4.08      -13.32     37.75 o 
  12   5   7       26.00       16.95     43.61 o 
   0   6   7     1192.63     1324.44     30.75 o 
   1   6   7      227.01      222.04     11.15 o 
   2   6   7      216.96      195.69     12.35 o 
   3   6   7       71.12       66.69     12.36 o 
   4   6   7      592.13      611.24     19.70 o 
   5   6   7      261.33      229.97     23.24 o 
   6   6   7      105.62       94.27     18.13 o 
   7   6   7       59.67       27.56     18.18 o 
   8   6   7      395.30      427.59     33.90 o 
   9   6   7        0.03       27.32     30.82 o 
  10   6   7      180.59      201.22     41.34 o 
  11   6   7       12.71       -5.34     41.04 o 
   1   7   7     1071.60     1236.72     27.72 o 
   2   7   7       25.34       18.31     11.80 o 
   3   7   7      358.30      389.63     18.83 o 
   4   7   7      271.84      280.95     25.48 o 
   5   7   7       61.07       61.82     17.80 o 
   6   7   7       95.82      107.81     21.46 o 
   7   7   7      420.80      470.76     28.72 o 
   8   7   7       23.40        2.01     27.64 o 
   9   7   7       14.78       58.94     33.16 o 
  10   7   7       17.65      -10.83     39.49 o 
  11   7   7      102.32       21.15     53.81 o 
   0   8   7        3.41        9.08     18.26 o 
   1   8   7        1.88        6.89     12.47 o 
   2   8   7      259.76      318.63     19.44 o 
   3   8   7     1407.40     1376.35     33.23 o 
   4   8   7      156.11      153.39     19.70 o 
   5   8   7      885.72      864.25     32.88 o 
   6   8   7       17.16        2.92     20.12 o 
   7   8   7      101.71       94.99     24.71 o 
   8   8   7      244.05      160.78     34.40 o 
   9   8   7       47.80       11.64     37.00 o 
  10   8   7      135.82      144.28     48.34 o 
   1   9   7       41.13       65.12     19.47 o 
   2   9   7        0.05        2.52     16.00 o 
   3   9   7      343.57      308.50     21.82 o 
   4   9   7      190.63      193.15     23.00 o 
   5   9   7      360.54      325.75     30.85 o 
   6   9   7       20.05        9.27     24.55 o 
   7   9   7      139.79      149.31     32.63 o 
   8   9   7        8.61       22.47     35.23 o 
   9   9   7        3.16       15.72     44.61 o 
   0  10   7        5.68       47.68     32.09 o 
   1  10   7      130.06      132.29     19.67 o 
   2  10   7       21.38       48.57     21.48 o 
   3  10   7      101.80       67.26     22.13 o 
   4  10   7      107.12       76.89     24.47 o 
   5  10   7        4.79       54.86     26.90 o 
   6  10   7        8.01       30.98     28.87 o 
   7  10   7        0.22       41.78     34.22 o 
   8  10   7       29.32       36.74     36.20 o 
   1  11   7        1.49       32.57     23.05 o 
   2  11   7        0.43      -22.40     22.40 o 
   3  11   7        7.65       28.42     24.26 o 
   4  11   7       73.58       16.87     29.03 o 
   5  11   7        7.44      -15.66     32.43 o 
   6  11   7       45.74       40.24     34.34 o 
   7  11   7        0.81       80.13     42.11 o 
   0  12   7       31.64       55.71     38.24 o 
   1  12   7        0.20        7.54     28.04 o 
   2  12   7       24.87       50.90     28.82 o 
   3  12   7        6.36      -34.01     34.01 o 
   4  12   7        1.56      -25.71     33.95 o 
   5  12   7        1.80       15.98     36.27 o 
   1  13   7       98.01      103.59     32.47 o 
   2  13   7        7.52      -12.02     34.62 o 
   3  13   7      102.44      103.20     42.03 o 
   0   0   8    11754.53     9998.53    317.33 o 
   1   0   8     8632.13     7366.17    101.79 o 
   2   0   8     7467.72     6838.63    108.44 o 
   3   0   8     5005.99     4577.00     66.31 o 
   4   0   8      245.24      227.65     15.37 o 
   5   0   8      723.35      747.99     25.15 o 
   6   0   8       26.05       55.79     16.92 o 
   7   0   8      126.86      100.74     25.49 o 
   8   0   8       84.97       95.66     25.43 o 
   9   0   8      141.53      115.26     29.14 o 
  10   0   8       26.67       31.40     33.12 o 
  11   0   8        0.72      -21.59     38.12 o 
  12   0   8      104.98       58.89     48.86 o 
   1   1   8      889.29      987.27     18.90 o 
   2   1   8    18410.87    16386.55    152.82 o 
   3   1   8      210.84      286.39     10.35 o 
   4   1   8     3871.58     3934.92     47.13 o 
   5   1   8     2336.84     2558.56     46.25 o 
   6   1   8     1465.55     1628.08     28.92 o 
   7   1   8       14.93       24.32     13.50 o 
   8   1   8      304.31      316.44     21.25 o 
   9   1   8       21.30       55.84     19.46 o 
  10   1   8       99.17      108.33     26.08 o 
  11   1   8        0.03       26.22     29.92 o 
  12   1   8        0.02       28.47     38.89 o 
   0   2   8      951.29      829.61     45.72 o 
   1   2   8        4.04      196.31     23.84 o 
   2   2   8     2820.44     2536.16     30.16 o 
   3   2   8     2293.44     2020.19     26.58 o 
   4   2   8      255.29      284.79     11.19 o 
   5   2   8     2116.78     2066.41     27.73 o 
   6   2   8      145.33      109.96     12.88 o 
   7   2   8       51.68       73.97     15.75 o 
   8   2   8       59.29       95.93     20.63 o 
   9   2   8       18.26        9.62     19.34 o 
  10   2   8       40.13       30.31     24.95 o 
  11   2   8        1.64        1.56     28.32 o 
  12   2   8        3.09        9.54     34.15 o 
   1   3   8      422.65      545.23     15.77 o 
   2   3   8     2308.75     2080.27     26.62 o 
   3   3   8     1528.11     1517.34     23.00 o 
   4   3   8     2713.01     2488.69     30.14 o 
   5   3   8       12.16       18.40     10.24 o 
   6   3   8      108.71      111.08     16.76 o 
   7   3   8      186.93      152.42     16.45 o 
   8   3   8      828.88      831.71     31.59 o 
   9   3   8       16.32       45.89     22.61 o 
  10   3   8       54.71       53.76     31.06 o 
  11   3   8        2.00       18.46     40.94 o 
  12   3   8       29.46        6.80     37.73 o 
   0   4   8      276.06      279.37     15.86 o 
   1   4   8       16.67       59.48      8.37 o 
   2   4   8     1893.38     1786.99     26.91 o 
   3   4   8      313.10      305.29     15.42 o 
   4   4   8        3.10       19.77      8.98 o 
   5   4   8      167.07      163.12     13.56 o 
   6   4   8      702.09      737.27     27.40 o 
   7   4   8      147.70      202.84     19.11 o 
   8   4   8      400.09      391.29     26.07 o 
   9   4   8      407.66      512.37     33.95 o 
  10   4   8        0.12       -2.43     28.55 o 
  11   4   8        1.97      -20.86     30.63 o 
  12   4   8        2.38       -5.86     51.04 o 
   1   5   8     6473.10     6146.00     58.81 o 
   2   5   8      917.18      825.39     17.99 o 
   3   5   8      602.63      628.22     17.01 o 
   4   5   8      331.14      347.11     15.18 o 
   5   5   8        2.97       31.25     13.54 o 
   6   5   8       71.02       42.25     15.24 o 
   7   5   8       58.09       71.82     17.50 o 
   8   5   8      322.85      308.41     25.10 o 
   9   5   8       85.00       56.71     27.64 o 
  10   5   8        0.14        0.96     31.56 o 
  11   5   8        8.44        1.50     38.64 o 
  12   5   8       38.56       30.88     43.50 o 
   0   6   8        0.00       30.51     13.17 o 
   1   6   8       57.93       69.13      9.66 o 
   2   6   8        0.33       26.04     11.06 o 
   3   6   8      418.66      507.87     17.11 o 
   4   6   8      103.82      104.83     13.38 o 
   5   6   8       61.15       50.28     16.03 o 
   6   6   8      224.44      205.61     20.17 o 
   7   6   8      194.24      161.26     21.43 o 
   8   6   8      389.65      351.34     29.94 o 
   9   6   8      142.63       93.54     31.80 o 
  10   6   8       45.20       72.00     46.85 o 
  11   6   8        6.88       38.11     42.14 o 
   1   7   8      414.37      398.08     16.49 o 
   2   7   8       36.07       61.37     13.19 o 
   3   7   8      548.69      553.83     21.32 o 
   4   7   8      611.05      659.79     27.53 o 
   5   7   8      412.60      383.22     23.13 o 
   6   7   8       14.18       13.87     18.46 o 
   7   7   8      234.63      213.70     24.78 o 
   8   7   8       49.99       18.77     28.28 o 
   9   7   8        2.20      -34.26     34.26 o 
  10   7   8        1.35      -37.36     37.36 o 
  11   7   8        0.53        9.64     50.10 o 
   0   8   8      275.03      241.00     24.45 o 
   1   8   8       94.29       92.18     14.41 o 
   2   8   8        6.49       44.00     14.78 o 
   3   8   8      192.87      202.16     18.14 o 
   4   8   8       72.51       93.77     18.13 o 
   5   8   8       25.50       25.99     19.70 o 
   6   8   8       22.40       24.00     21.08 o 
   7   8   8        0.68       10.71     24.52 o 
   8   8   8        7.57        8.57     31.23 o 
   9   8   8        2.92      -18.14     39.19 o 
  10   8   8        1.16       46.29     49.29 o 
   1   9   8     1007.23     1206.91     31.37 o 
   2   9   8       16.40       52.47     17.54 o 
   3   9   8      823.00      770.32     28.96 o 
   4   9   8      766.10      696.96     29.85 o 
   5   9   8      100.22       67.44     23.59 o 
   6   9   8      234.75      193.61     28.07 o 
   7   9   8        4.89       -0.95     27.27 o 
   8   9   8        0.30        7.85     35.26 o 
   9   9   8        1.96       63.04     45.94 o 
   0  10   8      567.12      635.14     39.90 o 
   1  10   8        3.45        7.34     18.43 o 
   2  10   8      122.60      127.61     30.58 o 
   3  10   8       93.92       64.74     22.08 o 
   4  10   8        0.04       15.67     22.31 o 
   5  10   8      155.90      144.69     28.80 o 
   6  10   8       21.41       43.29     30.80 o 
   7  10   8       40.17       -3.32     35.11 o 
   8  10   8       25.38       -7.63     35.65 o 
   1  11   8       97.74       85.73     25.77 o 
   2  11   8        1.72      -14.61     23.42 o 
   3  11   8       27.68       33.89     26.71 o 
   4  11   8       11.69       36.96     31.71 o 
   5  11   8        8.03       14.25     32.64 o 
   6  11   8       14.73        9.89     32.30 o 
   7  11   8       10.94       12.90     37.75 o 
   0  12   8      251.42      314.32     52.99 o 
   1  12   8        4.64       32.72     26.63 o 
   2  12   8       11.56       20.05     28.62 o 
   3  12   8        3.22      -13.66     31.28 o 
   4  12   8       41.17       45.99     38.75 o 
   5  12   8       51.03       70.48     41.57 o 
   1  13   8      175.46      240.13     37.46 o 
   2  13   8       13.41       38.70     38.62 o 
   3  13   8       42.31       30.42     39.48 o 
   1   1   9      542.80      528.91     15.95 o 
   2   1   9     1820.41     1813.81     26.63 o 
   3   1   9     2234.33     1972.92     23.83 o 
   4   1   9     3874.02     3994.73     54.71 o 
   5   1   9     1052.11     1030.10     23.04 o 
   6   1   9       21.43       74.19     12.55 o 
   7   1   9        0.03      -14.78     15.68 o 
   8   1   9        2.16        0.40     18.03 o 
   9   1   9        9.56        7.15     18.33 o 
  10   1   9       39.80       22.50     23.90 o 
  11   1   9        0.71       53.71     30.40 o 
  12   1   9       16.27       10.09     34.30 o 
   0   2   9     8381.80     6974.54    101.30 o 
   1   2   9     2555.18     2410.84     33.64 o 
   2   2   9      118.35      118.38      9.74 o 
   3   2   9     3121.95     3069.34     34.20 o 
   4   2   9      219.43      340.86     12.77 o 
   5   2   9      646.33      801.71     21.02 o 
   6   2   9      196.96      194.53     16.19 o 
   7   2   9      253.33      264.02     18.46 o 
   8   2   9      130.28      112.46     21.28 o 
   9   2   9        0.01       14.91     20.96 o 
  10   2   9       24.73        5.66     24.08 o 
  11   2   9        0.34       31.94     30.65 o 
  12   2   9       34.27       58.90     38.50 o 
   1   3   9     1981.74     1828.55     26.26 o 
   2   3   9      291.63      351.71     12.19 o 
   3   3   9        6.78       17.18      7.92 o 
   4   3   9      311.59      320.72     12.33 o 
   5   3   9      959.42      990.93     23.27 o 
   6   3   9      245.88      210.13     16.27 o 
   7   3   9       92.90       80.82     16.61 o 
   8   3   9      394.07      343.68     25.61 o 
   9   3   9       30.10        9.29     22.30 o 
  10   3   9       77.90       18.46     27.36 o 
  11   3   9       27.44      -17.04     31.65 o 
  12   3   9        1.46      -24.92     42.67 o 
   0   4   9      621.03      718.11     22.70 o 
   1   4   9      293.76      344.66     12.34 o 
   2   4   9        0.01       75.72      9.37 o 
   3   4   9      428.25      380.82     13.78 o 
   4   4   9      205.64      185.20     12.02 o 
   5   4   9      210.38      180.61     15.64 o 
   6   4   9       29.66       44.13     14.12 o 
   7   4   9       59.53      109.08     21.17 o 
   8   4   9       16.09       20.47     19.56 o 
   9   4   9       16.21       75.46     26.29 o 
  10   4   9        6.34       41.33     30.33 o 
  11   4   9        2.65       27.65     35.39 o 
  12   4   9        0.98       -1.74     38.99 o 
   1   5   9        0.29       27.44      8.76 o 
   2   5   9      696.06      716.40     17.08 o 
   3   5   9      116.18      149.91     13.51 o 
   4   5   9      129.03      141.02     15.12 o 
   5   5   9        5.36        8.36     14.10 o 
   6   5   9     1244.54     1216.76     34.30 o 
   7   5   9       61.66       45.40     19.00 o 
   8   5   9        0.61       37.87     22.61 o 
   9   5   9       20.55       20.10     27.55 o 
  10   5   9        4.75       61.91     33.66 o 
  11   5   9       41.93       -3.25     38.71 o 
   0   6   9     1420.83     1306.47     30.98 o 
   1   6   9       67.23       79.30     12.74 o 
   2   6   9        3.05        5.52     10.73 o 
   3   6   9      149.17      163.00     14.74 o 
   4   6   9       18.26       21.70     13.07 o 
   5   6   9        0.61       14.82     15.42 o 
   6   6   9        9.51       -7.65     17.49 o 
   7   6   9        0.14       29.51     18.86 o 
   8   6   9        0.77        8.23     23.25 o 
   9   6   9        0.03       87.27     32.47 o 
  10   6   9        0.19       -6.65     36.22 o 
  11   6   9        5.07       -5.32     44.61 o 
   1   7   9      104.56      122.67     13.87 o 
   2   7   9      249.60      235.15     17.44 o 
   3   7   9      147.96      153.44     16.80 o 
   4   7   9       61.23       43.22     16.41 o 
   5   7   9       78.68       64.16     18.71 o 
   6   7   9      270.68      236.64     23.52 o 
   7   7   9        1.82       29.02     22.63 o 
   8   7   9        1.28       49.73     28.32 o 
   9   7   9       10.72       -9.55     34.25 o 
  10   7   9       18.22       24.58     46.33 o 
   0   8   9       89.83       82.21     21.76 o 
   1   8   9       24.40       12.69     14.51 o 
   2   8   9      506.89      400.86     21.61 o 
   3   8   9      101.82      126.12     17.85 o 
   4   8   9       47.34       39.75     18.03 o 
   5   8   9      111.77       75.26     20.30 o 
   6   8   9      243.93      240.71     26.59 o 
   7   8   9       75.09      110.66     29.17 o 
   8   8   9       13.24       21.05     31.18 o 
   9   8   9       66.20       61.79     41.80 o 
  10   8   9        2.26      -46.33     46.33 o 
   1   9   9      378.54      334.24     23.42 o 
   2   9   9       73.25       71.13     19.91 o 
   3   9   9      395.17      459.25     24.69 o 
   4   9   9      229.23      199.91     23.29 o 
   5   9   9      226.55      227.38     25.53 o 
   6   9   9        0.22       30.45     26.20 o 
   7   9   9       55.30       68.79     30.71 o 
   8   9   9       34.62       16.96     35.54 o 
   9   9   9       11.99       29.56     45.25 o 
   0  10   9       16.51        1.44     26.46 o 
   1  10   9        4.15        1.59     20.30 o 
   2  10   9        0.91        6.06     20.66 o 
   3  10   9       83.59       64.20     24.31 o 
   4  10   9       18.21      -18.84     22.85 o 
   5  10   9        0.24       16.90     26.06 o 
   6  10   9        9.34       30.44     30.17 o 
   7  10   9        0.45      -15.88     32.80 o 
   8  10   9        0.05       47.60     40.45 o 
   1  11   9       23.75       19.47     23.98 o 
   2  11   9        8.87       15.49     24.03 o 
   3  11   9       62.39       54.04     27.75 o 
   4  11   9       52.96       -0.80     33.06 o 
   5  11   9       60.00       61.64     32.53 o 
   6  11   9        8.93       33.63     33.57 o 
   7  11   9        0.11       -3.02     37.25 o 
   0  12   9       51.67      -39.42     43.97 o 
   1  12   9        1.96       21.99     27.09 o 
   2  12   9       71.27       51.23     29.42 o 
   3  12   9       34.09       60.59     30.24 o 
   4  12   9        3.81       16.80     38.79 o 
   5  12   9       74.19       75.80     40.91 o 
   1  13   9       19.05       -7.18     34.60 o 
   2  13   9      178.30      234.62     38.82 o 
   0   0  10     1737.58     1577.24     57.17 o 
   1   0  10     2464.49     2119.62     42.15 o 
   2   0  10     6937.17     5832.15     82.09 o 
   3   0  10     5467.97     5210.84     88.21 o 
   4   0  10     1630.15     1893.12     44.64 o 
   5   0  10     3674.54     4033.61     99.92 o 
   6   0  10       44.09       77.90     20.33 o 
   7   0  10        7.76       -2.47     23.11 o 
   8   0  10        0.22       -0.17     25.77 o 
   9   0  10        8.27       31.62     27.45 o 
  10   0  10        0.75       -7.20     32.21 o 
  11   0  10       15.42       -9.39     42.37 o 
  12   0  10        0.14       21.05     58.65 o 
   1   1  10      130.43      122.79     11.44 o 
   2   1  10      798.21      879.58     20.47 o 
   3   1  10        9.01       20.34      7.21 o 
   4   1  10     1173.02     1320.22     23.38 o 
   5   1  10      111.70      132.22     10.87 o 
   6   1  10      412.59      472.40     17.92 o 
   7   1  10       88.80       68.04     17.38 o 
   8   1  10      314.88      289.78     25.21 o 
   9   1  10      380.07      335.55     27.20 o 
  10   1  10      146.48      110.71     25.95 o 
  11   1  10       84.92       70.24     37.73 o 
  12   1  10      105.61       74.97     41.92 o 
   0   2  10      915.47      931.39     25.49 o 
   1   2  10      471.05      531.88     14.83 o 
   2   2  10     1112.04     1166.73     20.49 o 
   3   2  10       35.22       63.68      8.88 o 
   4   2  10      254.78      366.92     17.12 o 
   5   2  10       32.01       40.40      9.35 o 
   6   2  10      214.23      195.98     16.26 o 
   7   2  10       33.80       30.10     15.84 o 
   8   2  10      154.47      110.31     20.75 o 
   9   2  10        1.62        4.05     20.32 o 
  10   2  10        0.52        7.60     25.14 o 
  11   2  10        0.69       14.20     32.43 o 
  12   2  10        1.20       12.51     41.37 o 
   1   3  10      322.02      353.66     14.23 o 
   2   3  10      174.96      203.79     11.71 o 
   3   3  10      495.53      531.05     13.42 o 
   4   3  10      148.96      138.77     10.50 o 
   5   3  10      414.16      449.17     15.14 o 
   6   3  10       61.68       49.07     14.21 o 
   7   3  10      265.57      285.67     20.56 o 
   8   3  10     1059.80     1034.26     45.58 o 
   9   3  10        0.05       27.71     22.51 o 
  10   3  10      112.44       17.78     32.53 o 
  11   3  10        0.10      -33.86     33.86 o 
  12   3  10       12.55       49.07     45.10 o 
   0   4  10     7411.27     7210.68     95.67 o 
   1   4  10     4117.14     3969.15     46.43 o 
   2   4  10     9336.77     8511.91     84.80 o 
   3   4  10     2236.21     2100.39     29.41 o 
   4   4  10      404.80      429.61     15.48 o 
   5   4  10        0.01       10.54     12.42 o 
   6   4  10       87.18       78.69     16.34 o 
   7   4  10       81.31       96.75     21.38 o 
   8   4  10      103.48       71.96     20.52 o 
   9   4  10       58.15       78.15     26.90 o 
  10   4  10        6.12       -5.83     30.95 o 
  11   4  10        0.28       -5.67     35.14 o 
  12   4  10        0.13      -16.84     58.59 o 
   1   5  10      234.94      233.54     13.52 o 
   2   5  10      724.75      790.47     18.10 o 
   3   5  10     1450.21     1372.51     25.19 o 
   4   5  10        4.12        5.58     11.54 o 
   5   5  10       52.85       59.07     15.13 o 
   6   5  10        0.01       41.20     17.15 o 
   7   5  10       14.49        7.73     18.33 o 
   8   5  10      114.26       87.49     22.13 o 
   9   5  10        0.68       51.77     30.00 o 
  10   5  10        3.39       22.89     32.50 o 
  11   5  10        2.70       -1.88     43.35 o 
   0   6  10      368.12      363.07     19.52 o 
   1   6  10       23.85       33.87     10.53 o 
   2   6  10       56.20       42.28     14.02 o 
   3   6  10       56.95       40.19     12.71 o 
   4   6  10       29.51       50.13     16.45 o 
   5   6  10       50.29       34.70     16.86 o 
   6   6  10       72.96       56.88     19.16 o 
   7   6  10       14.45       37.98     19.27 o 
   8   6  10       71.17       69.96     23.41 o 
   9   6  10      116.36       70.38     36.09 o 
  10   6  10        0.19       55.32     41.65 o 
  11   6  10        5.20      -37.79     43.86 o 
   1   7  10      138.12      149.18     15.17 o 
   2   7  10       13.24       21.32     13.68 o 
   3   7  10      133.53      139.04     16.99 o 
   4   7  10       61.74       54.75     17.14 o 
   5   7  10        0.49      -15.61     18.31 o 
   6   7  10       18.72       60.53     19.92 o 
   7   7  10       40.25       58.34     22.87 o 
   8   7  10      103.37       91.40     33.16 o 
   9   7  10       70.94       37.94     38.06 o 
  10   7  10        0.00        6.15     46.45 o 
   0   8  10      118.69      137.78     26.85 o 
   1   8  10       85.32       75.34     16.06 o 
   2   8  10      423.63      367.53     23.95 o 
   3   8  10      207.30      198.04     18.73 o 
   4   8  10        4.13       18.10     17.46 o 
   5   8  10      214.59      237.37     23.49 o 
   6   8  10      101.74      103.14     25.41 o 
   7   8  10        3.35      -25.79     25.79 o 
   8   8  10        3.14       10.26     38.19 o 
   9   8  10        7.23      -40.80     40.80 o 
  10   8  10        0.06       11.20     50.35 o 
   1   9  10       49.91       84.80     17.89 o 
   2   9  10       41.41       27.65     18.06 o 
   3   9  10      372.65      437.40     25.57 o 
   4   9  10       11.73       43.29     24.07 o 
   5   9  10        6.39       31.26     22.10 o 
   6   9  10       49.34       30.50     26.06 o 
   7   9  10        0.05       -0.42     29.23 o 
   8   9  10        1.00       -7.42     34.93 o 
   9   9  10       33.65        5.09     56.93 o 
   0  10  10      170.29      129.61     33.18 o 
   1  10  10        3.75       16.75     20.63 o 
   2  10  10        2.33      -20.13     20.13 o 
   3  10  10        1.88       28.74     23.02 o 
   4  10  10       47.26       36.94     26.27 o 
   5  10  10        3.41        4.88     25.79 o 
   6  10  10        0.31        0.11     28.62 o 
   7  10  10        3.13      -13.02     32.11 o 
   8  10  10        1.72       19.75     39.21 o 
   1  11  10        0.76       23.00     23.87 o 
   2  11  10       26.29       25.12     24.06 o 
   3  11  10       45.91       46.59     29.85 o 
   4  11  10        0.58       40.16     30.51 o 
   5  11  10        5.15        4.12     33.09 o 
   6  11  10       26.69       18.58     35.15 o 
   7  11  10        3.91       -4.48     39.17 o 
   0  12  10       23.37       24.95     46.39 o 
   1  12  10        0.08       -6.53     29.81 o 
   2  12  10        5.96       22.50     29.72 o 
   3  12  10       52.13       72.34     35.40 o 
   4  12  10        0.39       28.56     40.25 o 
   5  12  10       23.24        5.05     41.62 o 
   1  13  10        2.52       -2.27     34.66 o 
   2  13  10        1.49      -29.37     36.60 o 
   1   1  11        2.89        7.66      7.35 o 
   2   1  11     1394.78     1272.43     20.74 o 
   3   1  11       63.38       89.51      8.30 o 
   4   1  11      639.49      656.59     18.93 o 
   5   1  11      626.72      677.29     19.79 o 
   6   1  11        0.00       23.11     12.30 o 
   7   1  11      192.22      216.93     21.06 o 
   8   1  11      499.94      500.93     26.24 o 
   9   1  11        0.03       46.82     21.23 o 
  10   1  11       27.69       47.96     24.67 o 
  11   1  11       38.69       89.38     35.95 o 
  12   1  11        7.32       42.20     42.55 o 
   0   2  11      736.15      738.60     32.54 o 
   1   2  11      225.42      246.15     11.29 o 
   2   2  11     1520.37     1590.85     28.93 o 
   3   2  11       49.52       60.89      8.84 o 
   4   2  11      611.69      700.04     16.49 o 
   5   2  11      598.03      532.00     17.36 o 
   6   2  11      372.90      361.96     18.36 o 
   7   2  11        1.73       -1.13     16.33 o 
   8   2  11      239.47      208.31     23.48 o 
   9   2  11        2.68      -16.81     23.54 o 
  10   2  11        2.46       42.02     30.78 o 
  11   2  11       80.80       40.99     35.16 o 
  12   2  11        7.94       27.56     43.41 o 
   1   3  11      131.06      142.74     10.35 o 
   2   3  11      155.89      203.32     12.22 o 
   3   3  11       53.60      126.74     11.20 o 
   4   3  11       59.46       84.52     10.40 o 
   5   3  11      128.36       96.28     11.46 o 
   6   3  11       96.25       83.17     15.79 o 
   7   3  11      105.92      115.68     17.90 o 
   8   3  11      313.50      333.60     27.97 o 
   9   3  11        0.67       17.53     35.53 o 
  10   3  11        0.63       16.93     32.05 o 
  11   3  11       19.26      -35.70     35.70 o 
  12   3  11        1.70        0.91     42.52 o 
   0   4  11      305.09      325.13     20.82 o 
   1   4  11      629.52      595.85     16.56 o 
   2   4  11      531.05      549.82     21.12 o 
   3   4  11      655.31      635.97     16.99 o 
   4   4  11       45.44       45.30     11.39 o 
   5   4  11       78.58       78.29     13.98 o 
   6   4  11      140.59       98.44     17.87 o 
   7   4  11      307.02      311.15     24.17 o 
   8   4  11       39.52       37.01     20.71 o 
   9   4  11       32.01       98.45     27.60 o 
  10   4  11       22.35        5.13     32.93 o 
  11   4  11       11.98       -6.54     41.25 o 
  12   4  11        2.25       -6.43     44.79 o 
   1   5  11      511.55      458.71     15.22 o 
   2   5  11     1182.88     1207.62     26.21 o 
   3   5  11      108.49      145.92     13.61 o 
   4   5  11       41.38       53.61     13.27 o 
   5   5  11      278.40      248.95     18.41 o 
   6   5  11       42.31       55.35     17.78 o 
   7   5  11      143.92      104.66     21.75 o 
   8   5  11       15.26       25.53     21.82 o 
   9   5  11       11.84       28.83     32.13 o 
  10   5  11       42.81       -8.86     34.48 o 
  11   5  11        0.46        6.72     42.08 o 
   0   6  11     2918.35     2632.37     47.25 o 
   1   6  11       10.86       26.39     11.59 o 
   2   6  11       11.53       -0.02     12.24 o 
   3   6  11      131.69      107.86     14.37 o 
   4   6  11       17.25       18.21     14.09 o 
   5   6  11       38.09       55.71     18.03 o 
   6   6  11      119.14      136.40     20.62 o 
   7   6  11      105.10      114.76     22.39 o 
   8   6  11        6.91       27.06     25.11 o 
   9   6  11       76.84       43.10     36.76 o 
  10   6  11        2.78       12.48     43.20 o 
  11   6  11        9.27       12.87     46.58 o 
   1   7  11        8.17        1.61     14.78 o 
   2   7  11      166.44      147.38     18.52 o 
   3   7  11      168.99      158.97     17.21 o 
   4   7  11       85.15      101.94     17.81 o 
   5   7  11        1.83      -13.50     18.60 o 
   6   7  11      247.98      219.54     23.27 o 
   7   7  11       59.52       65.53     24.10 o 
   8   7  11      134.94      162.30     31.34 o 
   9   7  11       26.48      -31.06     36.45 o 
  10   7  11        6.88       -3.12     44.70 o 
   0   8  11      802.76      706.42     37.53 o 
   1   8  11       96.95      124.84     17.66 o 
   2   8  11      139.73      131.26     18.04 o 
   3   8  11      359.72      371.31     25.03 o 
   4   8  11      263.81      256.42     21.86 o 
   5   8  11      108.59      100.38     22.17 o 
   6   8  11      293.37      243.63     28.27 o 
   7   8  11       24.33       21.52     31.74 o 
   8   8  11       11.28       53.50     33.93 o 
   9   8  11       24.10       22.23     44.00 o 
  10   8  11        9.56       26.91     68.41 o 
   1   9  11       30.09        2.34     16.13 o 
   2   9  11      125.25      106.39     19.70 o 
   3   9  11        2.90       35.28     18.99 o 
   4   9  11      106.77       92.57     22.51 o 
   5   9  11      120.74       98.83     24.97 o 
   6   9  11        1.47      -27.91     27.91 o 
   7   9  11        5.95       26.88     31.41 o 
   8   9  11       22.05       21.74     40.83 o 
   9   9  11       38.94       72.13     47.17 o 
   0  10  11      136.89      109.82     35.04 o 
   1  10  11       10.25      -15.33     20.69 o 
   2  10  11      173.62      196.27     25.09 o 
   3  10  11        1.13        8.73     22.75 o 
   4  10  11        3.02      -13.74     25.69 o 
   5  10  11       25.37       44.53     28.71 o 
   6  10  11       58.40       39.84     30.09 o 
   7  10  11        0.51        1.78     37.59 o 
   8  10  11        7.01      -38.64     38.64 o 
   1  11  11        0.10       26.33     24.83 o 
   2  11  11        0.87      -24.30     24.30 o 
   3  11  11        7.03       26.76     28.26 o 
   4  11  11        0.01      -15.50     29.56 o 
   5  11  11       12.10      -33.20     33.20 o 
   6  11  11       25.66      -18.76     35.06 o 
   0  12  11       10.12       42.02     43.51 o 
   1  12  11       46.60       50.48     31.32 o 
   2  12  11        4.66      -28.86     28.86 o 
   3  12  11       26.92       39.91     34.57 o 
   4  12  11        5.39       43.52     40.61 o 
   5  12  11       24.28      155.70     61.19 o 
   1  13  11        0.80       24.45     43.02 o 
   0   0  12      817.67      806.02     37.40 o 
   1   0  12      779.73      767.05     28.45 o 
   2   0  12     3361.03     3056.48     59.90 o 
   3   0  12      408.59      476.46     21.01 o 
   4   0  12     5630.69     5394.53    123.56 o 
   5   0  12      739.82      873.93     33.00 o 
   6   0  12      369.39      447.67     32.85 o 
   7   0  12     1954.90     2012.50     60.01 o 
   8   0  12       41.66       60.76     29.75 o 
   9   0  12      861.65      818.49     63.53 o 
  10   0  12        7.81       37.62     39.49 o 
  11   0  12       22.89        4.64     60.47 o 
  12   0  12        2.47       -1.59    121.57 o 
   1   1  12      543.29      610.43     16.68 o 
   2   1  12      752.67      764.77     17.30 o 
   3   1  12     2721.20     2712.42     29.57 o 
   4   1  12      336.28      364.72     13.04 o 
   5   1  12       51.38       61.65     10.08 o 
   6   1  12       49.31       46.88     13.50 o 
   7   1  12      487.37      453.58     24.72 o 
   8   1  12        1.51       35.21     22.41 o 
   9   1  12       78.82       90.91     24.81 o 
  10   1  12       10.59       12.60     26.90 o 
  11   1  12        0.02       10.78     60.23 o 
  12   1  12        1.86       -4.24     40.60 o 
   0   2  12     1437.70     1264.72     31.10 o 
   1   2  12     1026.55      987.19     19.97 o 
   2   2  12     1304.69     1270.76     24.13 o 
   3   2  12     1431.34     1500.36     23.13 o 
   4   2  12       11.85       19.72      9.27 o 
   5   2  12      738.77      854.57     20.40 o 
   6   2  12      554.86      553.49     22.92 o 
   7   2  12      119.13      111.69     22.23 o 
   8   2  12       94.89       94.64     19.58 o 
   9   2  12        0.00      -24.44     31.47 o 
  10   2  12       20.34      -26.46     26.95 o 
  11   2  12        0.09       39.28     34.35 o 
  12   2  12       10.48       13.98     60.95 o 
   1   3  12     2068.54     1851.77     28.01 o 
   2   3  12      817.86      808.89     19.22 o 
   3   3  12     1177.02     1192.26     23.18 o 
   4   3  12      259.02      223.56     12.98 o 
   5   3  12       13.25       27.63     11.47 o 
   6   3  12        0.24      -11.70     15.13 o 
   7   3  12       92.70       73.40     17.95 o 
   8   3  12       46.64       94.82     22.82 o 
   9   3  12        4.22        0.11     30.07 o 
  10   3  12        1.73       35.60     30.96 o 
  11   3  12        0.65      -29.76     35.31 o 
  12   3  12       25.82       28.08     43.92 o 
   0   4  12     1183.97     1292.78     40.53 o 
   1   4  12        0.60       -5.90     10.65 o 
   2   4  12       60.38       84.95     11.63 o 
   3   4  12        7.18       21.61     10.80 o 
   4   4  12      166.56      161.00     14.39 o 
   5   4  12      154.18      123.89     18.67 o 
   6   4  12        0.30       63.68     17.87 o 
   7   4  12     3182.08     2865.95     60.83 o 
   8   4  12        6.54       80.98     27.15 o 
   9   4  12      676.09      651.70     57.38 o 
  10   4  12        1.32        0.42     32.99 o 
  11   4  12       39.53       18.00     39.52 o 
   1   5  12      379.10      428.39     15.85 o 
   2   5  12       16.41       66.45     12.65 o 
   3   5  12     1190.12     1273.99     26.00 o 
   4   5  12      130.70      113.62     14.31 o 
   5   5  12      559.21      540.16     26.90 o 
   6   5  12      234.24      176.81     20.62 o 
   7   5  12      329.55      353.69     24.51 o 
   8   5  12        3.83       -1.69     24.27 o 
   9   5  12       37.56       82.59     33.40 o 
  10   5  12        2.77      -30.17     36.66 o 
  11   5  12        4.89      -44.78     44.78 o 
   0   6  12      438.89      459.67     26.95 o 
   1   6  12       84.95       59.34     12.59 o 
   2   6  12      245.62      245.77     16.68 o 
   3   6  12       65.63       63.37     14.26 o 
   4   6  12       69.86       66.67     15.75 o 
   5   6  12        6.19       -8.41     16.85 o 
   6   6  12      198.83      219.07     22.98 o 
   7   6  12       10.15       35.55     21.51 o 
   8   6  12       16.31       49.58     26.65 o 
   9   6  12       32.50       17.53     34.71 o 
  10   6  12       71.04       60.46     43.95 o 
  11   6  12       33.90        0.29     48.87 o 
   1   7  12       15.22       30.73     14.14 o 
   2   7  12       26.10       33.08     14.94 o 
   3   7  12       51.37       42.51     16.63 o 
   4   7  12      170.14      130.34     18.27 o 
   5   7  12        1.61       26.21     19.05 o 
   6   7  12       27.59       43.38     22.65 o 
   7   7  12       19.81       47.04     24.56 o 
   8   7  12       29.42       23.77     28.25 o 
   9   7  12        4.88       21.35     37.23 o 
  10   7  12        9.29       60.12     46.58 o 
   0   8  12      684.75      651.56     50.41 o 
   1   8  12        0.58       18.85     16.53 o 
   2   8  12      242.71      199.33     20.14 o 
   3   8  12       66.72       45.97     17.67 o 
   4   8  12      645.59      648.14     31.16 o 
   5   8  12      140.33       87.35     24.36 o 
   6   8  12       29.78       30.71     23.43 o 
   7   8  12        5.09      -14.88     28.04 o 
   8   8  12       14.75       37.95     33.37 o 
   9   8  12       56.82       21.17     40.65 o 
   1   9  12      213.91      211.63     20.86 o 
   2   9  12       18.59       10.48     18.47 o 
   3   9  12       51.64       61.52     20.72 o 
   4   9  12      176.51      165.66     25.03 o 
   5   9  12      101.77       83.22     28.89 o 
   6   9  12        0.45       10.29     29.44 o 
   7   9  12       16.07       79.63     31.60 o 
   8   9  12       15.78      -17.53     36.08 o 
   9   9  12        0.03       69.84     67.30 o 
   0  10  12        8.02       -1.18     34.23 o 
   1  10  12       22.32       52.40     22.21 o 
   2  10  12        7.38      -13.61     20.56 o 
   3  10  12       50.86       34.69     25.14 o 
   4  10  12        3.47        8.77     26.56 o 
   5  10  12       45.64       77.18     29.59 o 
   6  10  12        0.16       24.06     35.04 o 
   7  10  12        1.67      -10.07     34.56 o 
   1  11  12        0.54      -16.37     24.53 o 
   2  11  12        4.97        6.95     26.73 o 
   3  11  12        0.10       17.78     28.29 o 
   4  11  12       11.44       37.59     30.93 o 
   5  11  12       15.48       10.29     35.97 o 
   6  11  12        0.59        6.89     37.05 o 
   0  12  12       19.56       30.36     43.44 o 
   1  12  12        4.10       61.06     31.46 o 
   2  12  12       17.39       28.93     33.88 o 
   3  12  12       10.76       20.22     34.63 o 
   4  12  12        0.18       27.51     40.23 o 
   1   1  13      323.37      347.19     14.34 o 
   2   1  13      125.65      128.07     10.84 o 
   3   1  13        8.00       28.01      8.18 o 
   4   1  13      222.84      211.60     11.74 o 
   5   1  13      404.68      368.07     15.67 o 
   6   1  13      225.60      208.77     17.99 o 
   7   1  13      454.72      497.41     28.17 o 
   8   1  13        6.69       26.56     22.46 o 
   9   1  13       41.10       52.13     32.30 o 
  10   1  13       58.92      131.14     31.13 o 
  11   1  13        0.25       -8.84     33.47 o 
  12   1  13        2.74      -21.12     39.86 o 
   0   2  13       50.55       50.75     14.64 o 
   1   2  13        4.57       19.42      8.87 o 
   2   2  13       32.57       35.52      9.94 o 
   3   2  13        0.02       19.99      8.62 o 
   4   2  13       78.43       91.79     10.60 o 
   5   2  13       68.79       97.61     12.45 o 
   6   2  13     1304.12     1197.32     33.99 o 
   7   2  13       83.94       97.43     21.03 o 
   8   2  13      654.06      662.78     35.63 o 
   9   2  13        4.21       36.73     27.48 o 
  10   2  13       11.81      -14.91     36.92 o 
  11   2  13        1.31       38.00     38.76 o 
  12   2  13        0.19      -18.16     43.12 o 
   1   3  13      500.55      514.48     19.26 o 
   2   3  13       60.01       63.75     12.31 o 
   3   3  13     1161.50     1148.45     23.37 o 
   4   3  13     1063.47     1053.32     24.53 o 
   5   3  13      252.57      273.90     16.37 o 
   6   3  13       19.71       18.18     16.39 o 
   7   3  13      121.51      134.29     21.20 o 
   8   3  13      473.26      491.88     31.87 o 
   9   3  13        0.34      -35.36     35.36 o 
  10   3  13       87.86       13.84     38.08 o 
  11   3  13       23.57       50.17     37.65 o 
  12   3  13        6.15       98.34     45.93 o 
   0   4  13      902.03      979.82     31.10 o 
   1   4  13     1004.90      894.12     23.21 o 
   2   4  13     1365.43     1402.43     27.13 o 
   3   4  13      121.41      135.49     13.66 o 
   4   4  13       32.04       31.94     12.33 o 
   5   4  13       49.00       33.41     14.50 o 
   6   4  13      768.64      733.21     36.21 o 
   7   4  13        1.24      125.91     22.39 o 
   8   4  13      196.16      128.26     26.74 o 
   9   4  13       11.06       22.93     28.85 o 
  10   4  13        8.53        3.55     32.98 o 
  11   4  13        5.60       82.15     63.53 o 
   1   5  13      561.84      583.90     19.29 o 
   2   5  13     1442.99     1509.70     30.39 o 
   3   5  13      951.28      981.10     27.29 o 
   4   5  13       69.06       92.47     15.03 o 
   5   5  13       10.54       13.31     15.70 o 
   6   5  13       54.84       61.59     18.70 o 
   7   5  13      205.63      251.77     23.61 o 
   8   5  13        0.19       21.87     24.37 o 
   9   5  13        5.60       10.33     32.38 o 
  10   5  13        3.13      -37.88     37.88 o 
  11   5  13       17.48       -6.64     44.85 o 
   0   6  13      340.46      360.95     25.66 o 
   1   6  13       36.47       46.70     13.89 o 
   2   6  13       35.47       41.09     14.33 o 
   3   6  13        3.22       19.88     14.25 o 
   4   6  13       11.96       17.29     15.31 o 
   5   6  13      353.62      318.96     24.42 o 
   6   6  13      201.07      171.77     22.50 o 
   7   6  13        0.92       10.30     21.61 o 
   8   6  13       83.15      116.22     29.28 o 
   9   6  13        9.51        6.49     34.09 o 
  10   6  13        6.72       30.88     48.57 o 
   1   7  13        3.76       13.72     14.32 o 
   2   7  13      142.25      140.57     17.16 o 
   3   7  13        8.01        6.81     16.18 o 
   4   7  13      275.07      238.08     20.19 o 
   5   7  13      100.07      113.08     20.39 o 
   6   7  13      229.76      248.37     26.66 o 
   7   7  13      203.95      160.64     28.06 o 
   8   7  13       79.65       93.73     30.59 o 
   9   7  13        0.03       94.34     40.37 o 
  10   7  13        0.03       19.98     47.98 o 
   0   8  13        2.33       33.06     24.08 o 
   1   8  13      990.27      869.61     32.06 o 
   2   8  13       94.91       89.42     18.83 o 
   3   8  13      758.40      733.09     28.39 o 
   4   8  13       25.73       44.98     20.16 o 
   5   8  13       43.02       31.84     22.64 o 
   6   8  13        3.54       -7.78     23.57 o 
   7   8  13        7.90       31.87     28.24 o 
   8   8  13        1.74      -23.22     32.15 o 
   9   8  13        0.28       -7.05     41.20 o 
   1   9  13       29.08       35.66     19.34 o 
   2   9  13        1.87      -13.40     19.33 o 
   3   9  13       72.30       82.02     21.47 o 
   4   9  13        4.07        0.47     21.85 o 
   5   9  13        0.26       49.61     27.66 o 
   6   9  13        5.17       30.70     27.61 o 
   7   9  13       40.61       43.40     31.41 o 
   8   9  13       63.66      163.76     38.93 o 
   0  10  13        8.59       -7.69     30.12 o 
   1  10  13        3.97       37.41     23.55 o 
   2  10  13        9.50       14.59     21.51 o 
   3  10  13      191.70      166.66     28.98 o 
   4  10  13       30.28       32.95     27.54 o 
   5  10  13        9.97      -22.51     27.23 o 
   6  10  13       29.99       68.94     36.96 o 
   7  10  13       19.39        4.41     37.89 o 
   1  11  13       20.26       10.45     27.61 o 
   2  11  13        2.27       19.98     29.35 o 
   3  11  13       22.20       23.51     28.11 o 
   4  11  13       51.82       62.90     32.71 o 
   5  11  13        2.87       55.38     40.11 o 
   6  11  13        1.39       13.44     37.85 o 
   0  12  13       90.92      112.85     47.85 o 
   1  12  13       42.72        4.98     32.57 o 
   2  12  13       49.29       53.82     34.51 o 
   3  12  13       88.79      119.94     40.77 o 
   4  12  13       18.36       55.18     37.90 o 
   0   0  14     1211.44     1247.25     62.62 o 
   1   0  14     1021.93      891.98     33.28 o 
   2   0  14       40.89       45.35     13.07 o 
   3   0  14      344.88      445.70     19.46 o 
   4   0  14     1591.84     1380.78     35.05 o 
   5   0  14      469.04      484.75     24.21 o 
   6   0  14      476.96      588.97     37.20 o 
   7   0  14       18.42       73.88     35.57 o 
   8   0  14        0.32       -9.66     30.32 o 
   9   0  14       32.04       -7.63     50.53 o 
  10   0  14       36.18       97.43     41.02 o 
  11   0  14       53.13        7.11     49.43 o 
  12   0  14        0.63      -25.76     54.95 o 
   1   1  14     1552.68     1356.17     25.63 o 
   2   1  14      437.26      406.94     16.24 o 
   3   1  14        0.53        9.40      7.98 o 
   4   1  14      929.72      935.11     21.04 o 
   5   1  14        9.16       26.59     10.69 o 
   6   1  14      203.05      179.95     17.84 o 
   7   1  14      230.59      194.06     24.66 o 
   8   1  14      210.16      194.22     29.24 o 
   9   1  14        2.61       38.95     31.18 o 
  10   1  14       19.56       45.66     39.59 o 
  11   1  14        2.08       14.76     35.00 o 
  12   1  14        0.17       39.60     41.20 o 
   0   2  14     1214.97     1124.54     33.63 o 
   1   2  14       97.83      112.82     10.98 o 
   2   2  14      241.05      247.77     14.27 o 
   3   2  14      107.71      109.48     11.63 o 
   4   2  14      191.01      253.86     14.11 o 
   5   2  14      669.72      715.43     20.31 o 
   6   2  14        2.42       38.23     15.03 o 
   7   2  14       18.75       37.44     18.97 o 
   8   2  14       13.74       21.32     23.72 o 
   9   2  14      181.56      185.30     31.79 o 
  10   2  14       15.94       16.06     35.80 o 
  11   2  14       51.81       31.84     35.44 o 
  12   2  14        0.02        9.47     42.93 o 
   1   3  14       25.53       17.75      9.19 o 
   2   3  14      457.87      490.22     20.93 o 
   3   3  14      594.24      732.81     25.65 o 
   4   3  14     2810.77     2674.75     39.35 o 
   5   3  14       53.36       63.66     14.04 o 
   6   3  14       45.19       18.62     21.02 o 
   7   3  14      111.81       82.44     20.75 o 
   8   3  14       67.69       86.41     24.30 o 
   9   3  14        0.47       60.47     34.46 o 
  10   3  14        0.97       27.70     31.58 o 
  11   3  14        7.41        7.35     36.25 o 
   0   4  14      132.14      127.32     17.42 o 
   1   4  14      819.97      828.61     38.26 o 
   2   4  14      397.76      414.45     21.40 o 
   3   4  14       18.38       63.26     13.62 o 
   4   4  14      169.98      154.83     14.92 o 
   5   4  14      140.04      134.60     16.21 o 
   6   4  14        0.10       27.41     20.42 o 
   7   4  14        0.81       42.18     21.62 o 
   8   4  14       75.62       91.00     27.24 o 
   9   4  14       14.05       13.89     27.11 o 
  10   4  14       67.22       31.53     47.72 o 
  11   4  14        0.44      -38.15     40.46 o 
   1   5  14      638.83      592.40     21.42 o 
   2   5  14     3403.44     3028.08     44.34 o 
   3   5  14       40.14       74.99     13.97 o 
   4   5  14     1968.77     1937.06     37.56 o 
   5   5  14      213.95      221.58     20.79 o 
   6   5  14      348.75      362.78     26.01 o 
   7   5  14      448.95      430.02     34.13 o 
   8   5  14        0.02       24.52     24.51 o 
   9   5  14       15.96       34.75     30.14 o 
  10   5  14        5.31        8.81     40.66 o 
  11   5  14       17.67        1.94     45.26 o 
   0   6  14     1245.56     1388.62     41.48 o 
   1   6  14       17.94        9.26     13.52 o 
   2   6  14      302.38      293.32     18.36 o 
   3   6  14       13.85       19.58     14.32 o 
   4   6  14      178.22      151.25     17.73 o 
   5   6  14      102.69      114.98     20.55 o 
   6   6  14       19.14       46.47     20.40 o 
   7   6  14       16.25       44.87     22.04 o 
   8   6  14       64.33       26.27     28.01 o 
   9   6  14        0.14       16.18     34.96 o 
  10   6  14        8.90       15.91     43.15 o 
   1   7  14        0.81       14.08     15.02 o 
   2   7  14     1049.47     1114.02     37.10 o 
   3   7  14       14.81       31.75     16.31 o 
   4   7  14      111.99      106.69     18.78 o 
   5   7  14       79.08       53.77     20.44 o 
   6   7  14      148.31      165.71     25.57 o 
   7   7  14       23.46        9.30     24.85 o 
   8   7  14       57.93       65.74     30.56 o 
   9   7  14        6.62       -4.04     37.46 o 
  10   7  14        0.29       25.46     46.69 o 
   0   8  14       17.41       22.78     25.46 o 
   1   8  14       30.76       33.89     17.22 o 
   2   8  14      156.80      100.44     21.00 o 
   3   8  14       19.39       53.09     18.08 o 
   4   8  14      133.48      120.46     23.09 o 
   5   8  14      127.79      126.93     25.84 o 
   6   8  14       37.71       65.47     25.99 o 
   7   8  14        0.37       -0.86     28.93 o 
   8   8  14        3.00       16.98     32.93 o 
   9   8  14        7.62       58.25     41.83 o 
   1   9  14       12.70       35.49     21.24 o 
   2   9  14      173.64      123.89     24.43 o 
   3   9  14        2.21      -12.39     19.40 o 
   4   9  14        9.74       16.76     25.94 o 
   5   9  14        4.40       16.78     26.46 o 
   6   9  14       79.08       92.28     30.65 o 
   7   9  14        0.11        3.40     32.44 o 
   8   9  14       27.93       16.80     35.89 o 
   0  10  14      247.35      327.62     42.67 o 
   1  10  14        6.95        3.18     21.97 o 
   2  10  14      253.09      257.09     30.10 o 
   3  10  14       29.92       31.06     26.05 o 
   4  10  14      110.41      113.50     30.01 o 
   5  10  14       76.82       63.92     35.21 o 
   6  10  14        3.72       22.02     37.26 o 
   7  10  14        0.22       -4.29     38.11 o 
   1  11  14       26.90       68.01     28.75 o 
   2  11  14       15.97      -11.34     30.29 o 
   3  11  14       34.11       27.74     31.12 o 
   4  11  14        1.14       57.66     35.03 o 
   5  11  14       18.52       28.19     34.03 o 
   6  11  14        1.74      -45.19     45.19 o 
   0  12  14       34.12      -43.41     43.41 o 
   1  12  14       11.61        6.94     33.18 o 
   2  12  14        9.11        6.05     35.67 o 
   3  12  14        0.00      -38.40     38.40 o 
   1   1  15      295.52      241.38     14.15 o 
   2   1  15      923.18      984.53     24.29 o 
   3   1  15      633.59      708.58     17.49 o 
   4   1  15        2.46        2.58      9.80 o 
   5   1  15      151.73      164.24     13.22 o 
   6   1  15      125.30      107.08     16.48 o 
   7   1  15       10.02       61.88     22.41 o 
   8   1  15       82.23       45.90     25.05 o 
   9   1  15      139.43      135.47     35.32 o 
  10   1  15       14.41        8.58     45.91 o 
  11   1  15       31.12       47.13     67.35 o 
  12   1  15        1.51       42.73     40.76 o 
   0   2  15       11.81       36.54     15.88 o 
   1   2  15      144.16      160.00     12.13 o 
   2   2  15      212.59      213.75     15.20 o 
   3   2  15     3161.91     2839.37     44.94 o 
   4   2  15      335.86      313.09     15.08 o 
   5   2  15      982.08      980.07     23.11 o 
   6   2  15        8.71       33.97     15.40 o 
   7   2  15       35.60       70.31     21.25 o 
   8   2  15       77.67       81.90     26.03 o 
   9   2  15       70.43      126.74     31.08 o 
  10   2  15        2.71        9.34     37.61 o 
  11   2  15       10.23       19.73     37.94 o 
   1   3  15      699.17      653.98     20.64 o 
   2   3  15      505.90      497.50     19.44 o 
   3   3  15      266.44      243.91     14.73 o 
   4   3  15      623.21      706.09     21.48 o 
   5   3  15      608.14      564.29     21.47 o 
   6   3  15      250.16      232.34     23.58 o 
   7   3  15      811.51      742.64     43.22 o 
   8   3  15       22.69        5.24     25.51 o 
   9   3  15      425.91      327.59     50.80 o 
  10   3  15       13.49       14.05     50.92 o 
  11   3  15       22.95       37.29     38.50 o 
   0   4  15      156.41      153.14     19.96 o 
   1   4  15      345.00      338.38     18.38 o 
   2   4  15       12.41       46.64     13.21 o 
   3   4  15       34.39       66.04     14.30 o 
   4   4  15       37.28       17.16     13.37 o 
   5   4  15       86.15      125.35     16.80 o 
   6   4  15       10.35       55.64     19.03 o 
   7   4  15        2.64       65.72     22.73 o 
   8   4  15        0.25      -10.47     34.09 o 
   9   4  15        0.02      -16.85     34.07 o 
  10   4  15       12.61      -32.00     33.28 o 
  11   4  15        3.66       27.32     42.78 o 
   1   5  15       10.65        6.14     14.09 o 
   2   5  15     1071.19     1047.92     28.59 o 
   3   5  15        7.32       15.61     13.34 o 
   4   5  15      210.18      195.57     16.72 o 
   5   5  15      390.52      442.68     24.29 o 
   6   5  15       21.34       74.39     28.58 o 
   7   5  15        0.96       -4.18     22.84 o 
   8   5  15       10.96       23.73     23.55 o 
   9   5  15        9.88       55.21     30.75 o 
  10   5  15        2.50       11.74     38.93 o 
  11   5  15        0.15        7.89     45.42 o 
   0   6  15       49.30       56.52     20.59 o 
   1   6  15        0.29      -11.18     14.01 o 
   2   6  15       12.69        0.02     15.37 o 
   3   6  15      441.10      427.17     21.82 o 
   4   6  15        5.78       -0.84     15.88 o 
   5   6  15      137.74      116.99     19.40 o 
   6   6  15        0.02      -11.15     19.52 o 
   7   6  15        7.00       28.31     21.71 o 
   8   6  15       14.18       65.61     28.37 o 
   9   6  15        0.59      -15.14     33.65 o 
  10   6  15        5.77       14.85     43.00 o 
   1   7  15      679.16      593.57     24.82 o 
   2   7  15        5.67       22.15     17.32 o 
   3   7  15      301.65      302.80     23.66 o 
   4   7  15        0.01        5.73     17.44 o 
   5   7  15       10.68       18.62     20.94 o 
   6   7  15        6.77       31.56     23.22 o 
   7   7  15        2.33        8.11     25.21 o 
   8   7  15       48.41       30.78     33.17 o 
   9   7  15        1.82        7.60     34.68 o 
  10   7  15       10.82       22.61     76.67 o 
   0   8  15      175.92      227.99     32.39 o 
   1   8  15      248.06      258.26     22.33 o 
   2   8  15        0.00       38.67     19.03 o 
   3   8  15      192.61      190.01     22.30 o 
   4   8  15        7.31       19.08     20.51 o 
   5   8  15        2.50        1.36     24.05 o 
   6   8  15        0.55       35.77     28.29 o 
   7   8  15        0.04       24.03     27.53 o 
   8   8  15        7.29       -5.36     33.72 o 
   9   8  15       85.33       62.30     43.73 o 
   1   9  15      295.83      268.55     25.94 o 
   2   9  15       57.03       39.76     22.65 o 
   3   9  15       10.33      -19.95     19.95 o 
   4   9  15       20.39       17.63     26.00 o 
   5   9  15        0.00       10.84     28.43 o 
   6   9  15       26.41       54.27     37.18 o 
   7   9  15        5.12       76.44     36.95 o 
   8   9  15        1.13       56.78     37.49 o 
   0  10  15       46.40       43.01     33.04 o 
   1  10  15        0.46        5.12     24.40 o 
   2  10  15        0.52       30.29     25.67 o 
   3  10  15        3.35       -3.34     27.93 o 
   4  10  15       13.26        6.28     26.91 o 
   5  10  15        7.27       52.72     32.72 o 
   6  10  15       49.11       72.36     38.48 o 
   7  10  15        2.94       19.02     44.40 o 
   1  11  15        0.00       33.01     29.96 o 
   2  11  15        4.29       17.12     30.53 o 
   3  11  15        0.10      -24.84     30.74 o 
   4  11  15        0.12       38.39     36.20 o 
   5  11  15       27.93       36.50     34.40 o 
   0  12  15        2.72       -0.56     46.49 o 
   1  12  15       12.91       58.63     34.21 o 
   2  12  15       14.39       38.79     37.34 o 
   3  12  15        9.75        1.15     39.83 o 
   0   0  16     2079.42     1921.13     65.00 o 
   1   0  16     5196.02     4922.75     85.66 o 
   2   0  16      737.88      659.10     36.36 o 
   3   0  16      882.60      964.75     39.26 o 
   4   0  16      911.69     1013.58     36.58 o 
   5   0  16      216.18      194.90     20.86 o 
   6   0  16      574.25      556.74     44.54 o 
   7   0  16      957.93      873.72     54.73 o 
   8   0  16       56.13      106.14     39.10 o 
   9   0  16      132.55       80.97     63.20 o 
  10   0  16       30.82      149.23    153.49 o 
  11   0  16       10.64      -76.83     81.56 o 
   1   1  16      946.78      964.09     21.99 o 
   2   1  16       40.49       59.86     10.20 o 
   3   1  16      552.20      618.84     18.75 o 
   4   1  16       34.08       54.17     10.92 o 
   5   1  16       33.29       35.96     11.65 o 
   6   1  16       26.87       13.38     15.75 o 
   7   1  16      522.74      483.57     31.20 o 
   8   1  16       53.97       76.35     25.66 o 
   9   1  16       17.10       68.78     31.00 o 
  10   1  16        0.28       32.58    113.00 o 
  11   1  16        9.25      -32.89     68.28 o 
   0   2  16       40.06       24.50     15.84 o 
   1   2  16      220.92      229.53     14.63 o 
   2   2  16        6.11       15.74     11.24 o 
   3   2  16        4.26       34.69     11.88 o 
   4   2  16        0.00       11.01     11.21 o 
   5   2  16        7.36       16.24     12.39 o 
   6   2  16       70.28       72.10     16.47 o 
   7   2  16       31.33       58.15     22.13 o 
   8   2  16       81.37       72.77     26.68 o 
   9   2  16        0.37       -6.98     32.41 o 
  10   2  16        0.31      -14.36     36.66 o 
  11   2  16       19.07       21.00     47.71 o 
   1   3  16      232.05      244.94     15.81 o 
   2   3  16      109.73       90.62     13.69 o 
   3   3  16        4.13        7.29     11.66 o 
   4   3  16      280.98      290.24     17.42 o 
   5   3  16       24.36       20.47     14.57 o 
   6   3  16      174.17      185.05     22.46 o 
   7   3  16      338.84      326.72     27.42 o 
   8   3  16      259.64      187.87     30.24 o 
   9   3  16       40.90       74.52     33.58 o 
  10   3  16        3.68      -37.52     37.52 o 
  11   3  16        0.05       24.06     40.98 o 
   0   4  16      186.03      250.21     28.80 o 
   1   4  16      621.15      641.80     23.16 o 
   2   4  16      947.75      907.92     30.94 o 
   3   4  16        0.01       -2.34     13.22 o 
   4   4  16       11.50       -1.74     14.19 o 
   5   4  16      305.51      269.74     19.18 o 
   6   4  16      138.39      170.44     21.35 o 
   7   4  16      838.92      765.86     34.93 o 
   8   4  16       30.58       63.61     34.68 o 
   9   4  16        3.68       26.98     36.99 o 
  10   4  16        1.08       22.65     48.77 o 
  11   4  16       29.21       12.84     42.68 o 
   1   5  16       37.15       31.42     14.50 o 
   2   5  16       26.57       19.55     14.88 o 
   3   5  16        6.99       39.95     14.47 o 
   4   5  16        0.25       26.85     16.00 o 
   5   5  16      392.29      459.55     24.70 o 
   6   5  16      119.34      128.77     23.27 o 
   7   5  16      198.59      168.61     25.32 o 
   8   5  16      144.18      133.72     30.65 o 
   9   5  16        1.78       33.23     32.12 o 
  10   5  16        4.57       34.79     38.17 o 
   0   6  16        1.77       29.14     21.99 o 
   1   6  16        0.05       19.20     15.73 o 
   2   6  16        2.60       31.83     16.24 o 
   3   6  16      196.57      214.42     18.40 o 
   4   6  16      115.37       88.71     17.35 o 
   5   6  16       14.84       28.74     18.00 o 
   6   6  16       37.91       33.70     21.24 o 
   7   6  16        1.33       50.16     24.09 o 
   8   6  16       38.11       57.87     26.74 o 
   9   6  16        0.52      -34.70     34.70 o 
  10   6  16        0.01       31.83     43.99 o 
   1   7  16      165.82      163.98     20.44 o 
   2   7  16      147.57      151.39     18.97 o 
   3   7  16       66.69      104.25     18.32 o 
   4   7  16      135.46      130.42     19.71 o 
   5   7  16       57.37       41.83     22.54 o 
   6   7  16       35.72       40.21     24.78 o 
   7   7  16       11.52       34.67     25.96 o 
   8   7  16       10.36       22.83     31.75 o 
   9   7  16        2.21       28.84     38.66 o 
   0   8  16        2.27      -25.87     25.87 o 
   1   8  16      190.13      202.58     22.20 o 
   2   8  16        5.06       28.47     19.19 o 
   3   8  16       82.27       40.71     21.60 o 
   4   8  16       44.49       50.61     22.18 o 
   5   8  16        2.90       25.63     25.61 o 
   6   8  16       79.66      109.65     30.01 o 
   7   8  16       28.98       64.41     30.81 o 
   8   8  16       12.55       48.84     36.29 o 
   9   8  16       21.16       18.81     53.47 o 
   1   9  16      142.26      130.32     24.19 o 
   2   9  16        6.39      -17.20     20.80 o 
   3   9  16        2.68       27.24     23.11 o 
   4   9  16        3.03       53.36     27.55 o 
   5   9  16       17.61       -0.66     28.89 o 
   6   9  16        0.11        8.15     30.35 o 
   7   9  16       36.14      111.30     40.01 o 
   8   9  16        0.17       26.76     42.55 o 
   0  10  16        0.44      -22.13     34.28 o 
   1  10  16        0.34       -3.39     25.55 o 
   2  10  16       13.33       34.91     26.09 o 
   3  10  16       11.71       33.41     28.45 o 
   4  10  16        0.05        3.44     31.92 o 
   5  10  16        7.14       24.75     32.15 o 
   6  10  16       37.72       33.21     35.30 o 
   1  11  16        0.01       15.88     29.25 o 
   2  11  16        0.57       76.59     29.17 o 
   3  11  16        2.97      -25.42     32.64 o 
   4  11  16       16.38      -28.70     34.96 o 
   5  11  16        3.31       41.24     38.14 o 
   0  12  16       36.54      -25.26     43.98 o 
   1  12  16        2.53      -34.08     34.08 o 
   2  12  16        0.00       40.25     39.38 o 
   1   1  17        3.57        5.48     10.82 o 
   2   1  17     1584.41     1584.27     28.95 o 
   3   1  17       67.27       97.86     12.31 o 
   4   1  17      172.06      164.99     13.65 o 
   5   1  17       26.92       45.95     12.89 o 
   6   1  17        0.07        2.97     16.13 o 
   7   1  17        0.03       27.24     21.69 o 
   8   1  17       11.20       57.46     26.94 o 
   9   1  17        3.37       43.06     32.58 o 
  10   1  17        7.66       57.18     59.38 o 
  11   1  17        5.85       47.26     45.53 o 
   0   2  17      614.32      560.34     30.73 o 
   1   2  17       72.66       66.86     13.21 o 
   2   2  17      908.56      855.86     24.38 o 
   3   2  17      287.24      252.66     16.73 o 
   4   2  17       23.26       47.18     12.35 o 
   5   2  17      136.27      112.87     14.32 o 
   6   2  17      587.15      631.15     26.23 o 
   7   2  17       16.15       22.99     23.71 o 
   8   2  17       26.13       -7.41     26.99 o 
   9   2  17        2.09       41.91     36.88 o 
  10   2  17       61.84       88.92     40.24 o 
  11   2  17        0.78       66.60     48.14 o 
   1   3  17       27.14        6.51     11.98 o 
   2   3  17      141.35      148.48     15.21 o 
   3   3  17      438.02      437.50     19.98 o 
   4   3  17      126.25      102.44     15.43 o 
   5   3  17        6.33        8.24     15.15 o 
   6   3  17        4.10       23.57     18.46 o 
   7   3  17      401.62      347.74     29.08 o 
   8   3  17        0.86       18.43     31.82 o 
   9   3  17        0.21       52.18     31.03 o 
  10   3  17        0.12      -40.97     40.97 o 
  11   3  17       31.13       41.72     52.91 o 
   0   4  17      643.92      585.91     48.16 o 
   1   4  17      173.76      165.79     16.53 o 
   2   4  17      785.07      848.08     25.48 o 
   3   4  17      861.64      799.45     27.60 o 
   4   4  17       15.83        3.64     14.79 o 
   5   4  17      219.73      226.50     22.02 o 
   6   4  17      161.18      165.12     22.03 o 
   7   4  17       21.54       17.98     23.20 o 
   8   4  17       12.11       42.71     30.37 o 
   9   4  17       21.73       38.85     42.49 o 
  10   4  17        2.81        9.81     49.91 o 
  11   4  17        9.16       74.19     45.26 o 
   1   5  17       13.23       15.53     14.92 o 
   2   5  17       73.34       82.94     16.17 o 
   3   5  17      838.96      822.73     29.23 o 
   4   5  17      644.68      645.49     25.68 o 
   5   5  17      555.39      607.12     26.38 o 
   6   5  17        0.48       12.09     21.69 o 
   7   5  17        0.42       34.96     23.63 o 
   8   5  17        0.04       16.32     30.18 o 
   9   5  17        7.01       22.43     44.11 o 
  10   5  17        0.42      -11.61     41.37 o 
   0   6  17      319.31      326.14     31.60 o 
   1   6  17      409.45      402.48     23.22 o 
   2   6  17      111.56      120.55     18.04 o 
   3   6  17       69.50       39.71     16.80 o 
   4   6  17        1.31        6.22     16.39 o 
   5   6  17       32.30       45.65     21.53 o 
   6   6  17       93.55      100.35     23.32 o 
   7   6  17        0.01       -7.58     23.09 o 
   8   6  17        0.26       36.04     26.54 o 
   9   6  17        1.17       12.15     34.87 o 
  10   6  17        6.98        2.84     49.89 o 
   1   7  17       81.66       74.73     19.26 o 
   2   7  17      921.84      834.59     30.49 o 
   3   7  17       70.04       66.80     19.64 o 
   4   7  17      385.45      361.36     24.72 o 
   5   7  17       12.88       42.78     22.64 o 
   6   7  17       15.93       -3.68     24.18 o 
   7   7  17        0.39       35.05     27.79 o 
   8   7  17       21.51       37.72     33.03 o 
   9   7  17        0.70       47.59     37.14 o 
   0   8  17        6.46       -6.82     29.90 o 
   1   8  17       24.43       -5.39     18.79 o 
   2   8  17       73.65      144.89     23.32 o 
   3   8  17       28.02        7.36     20.42 o 
   4   8  17        7.43       42.48     23.40 o 
   5   8  17        0.02       15.21     25.42 o 
   6   8  17       18.50       -8.82     28.15 o 
   7   8  17        2.43      -25.52     30.57 o 
   8   8  17       13.43      -15.53     37.96 o 
   1   9  17        8.15       -4.21     20.95 o 
   2   9  17       38.33       69.96     25.27 o 
   3   9  17       72.66      122.97     26.42 o 
   4   9  17      132.68      110.91     32.01 o 
   5   9  17       16.12       64.93     30.80 o 
   6   9  17       21.24       30.63     32.31 o 
   7   9  17        0.36      -16.75     35.27 o 
   0  10  17       58.31       57.23     42.52 o 
   1  10  17        0.77        3.55     26.69 o 
   2  10  17        4.39        4.23     26.22 o 
   3  10  17       22.36       15.64     28.59 o 
   4  10  17       12.20       16.71     33.77 o 
   5  10  17        1.42        7.09     36.34 o 
   6  10  17       15.66       44.67     35.73 o 
   1  11  17        0.00       -8.48     29.42 o 
   2  11  17        0.26       25.78     29.02 o 
   3  11  17        0.09       13.78     35.83 o 
   4  11  17        0.27        7.94     36.89 o 
   0  12  17      175.36      153.91     52.85 o 
   1  12  17       23.26      101.87     41.28 o 
   0   0  18     3730.49     3944.07    115.44 o 
   1   0  18      477.70      419.74     30.22 o 
   2   0  18     1161.53     1027.42     49.93 o 
   3   0  18        0.38       -6.83     17.07 o 
   4   0  18      584.15      659.33     37.15 o 
   5   0  18      232.66      222.37     23.11 o 
   6   0  18        2.05       -5.63     22.41 o 
   7   0  18      185.16      223.33     36.32 o 
   8   0  18       23.78       16.84     39.04 o 
   9   0  18      175.41      226.44     59.52 o 
  10   0  18       30.79      143.04     80.29 o 
  11   0  18       57.45      110.35    103.61 o 
   1   1  18       90.41      105.17     13.56 o 
   2   1  18      712.80      722.75     23.90 o 
   3   1  18       12.32       14.33     12.23 o 
   4   1  18        0.45        6.40     12.60 o 
   5   1  18       98.69       97.94     14.29 o 
   6   1  18       45.56       45.09     17.19 o 
   7   1  18       44.04       54.00     24.00 o 
   8   1  18        8.42       44.63     29.35 o 
   9   1  18       45.85       29.86     36.15 o 
  10   1  18       12.81       66.47     76.80 o 
  11   1  18       23.87       40.20     44.49 o 
   0   2  18      729.14      778.64     36.22 o 
   1   2  18       77.12      114.88     13.69 o 
   2   2  18       11.05       19.46     12.18 o 
   3   2  18      293.55      295.24     17.87 o 
   4   2  18      327.99      343.11     18.12 o 
   5   2  18      653.93      615.01     21.74 o 
   6   2  18      132.54      145.81     18.55 o 
   7   2  18       68.92       46.00     25.39 o 
   8   2  18       15.56       42.60     30.45 o 
   9   2  18       48.37       90.70     40.29 o 
  10   2  18       12.65       12.17     57.33 o 
  11   2  18        4.95      -37.71     64.68 o 
   1   3  18        6.77        6.45     12.85 o 
   2   3  18        6.67       14.55     13.45 o 
   3   3  18       49.09       43.59     14.16 o 
   4   3  18      218.33      232.07     18.36 o 
   5   3  18      225.06      219.71     19.97 o 
   6   3  18      125.39      102.74     19.22 o 
   7   3  18        0.11       44.52     24.69 o 
   8   3  18       45.53       36.04     33.91 o 
   9   3  18        0.23       74.93     32.79 o 
  10   3  18        0.11      -42.67     42.67 o 
  11   3  18        0.03      -45.10     54.86 o 
   0   4  18     1715.34     1540.21     79.07 o 
   1   4  18     1040.12      993.37     35.58 o 
   2   4  18     1246.49     1129.33     37.58 o 
   3   4  18     1312.40     1417.15     36.45 o 
   4   4  18      363.36      358.42     22.38 o 
   5   4  18        7.36       12.86     16.43 o 
   6   4  18      355.56      350.92     24.98 o 
   7   4  18       21.05        7.14     23.05 o 
   8   4  18        2.95       -2.17     29.75 o 
   9   4  18        6.49      -33.85     33.85 o 
  10   4  18      129.98      112.01     56.92 o 
   1   5  18        3.45       31.43     15.96 o 
   2   5  18        6.08       -0.70     15.40 o 
   3   5  18      526.08      457.88     26.24 o 
   4   5  18      345.00      364.46     23.19 o 
   5   5  18        4.69       17.77     17.73 o 
   6   5  18        0.39       -0.68     22.92 o 
   7   5  18        0.01       17.31     24.81 o 
   8   5  18       44.58       65.39     30.26 o 
   9   5  18        2.10       58.81     44.56 o 
  10   5  18        1.51      -21.84     39.02 o 
   0   6  18      318.46      202.35     30.24 o 
   1   6  18       61.76       46.89     17.54 o 
   2   6  18        0.91       15.93     16.66 o 
   3   6  18      647.94      642.20     26.72 o 
   4   6  18      224.20      248.05     23.16 o 
   5   6  18      278.29      332.69     24.65 o 
   6   6  18       23.98       22.76     22.84 o 
   7   6  18       16.41       50.73     25.20 o 
   8   6  18        4.94       66.71     28.45 o 
   9   6  18        0.30        0.48     36.30 o 
   1   7  18        0.16       -4.29     17.82 o 
   2   7  18      300.76      347.79     23.44 o 
   3   7  18        2.24       52.34     18.16 o 
   4   7  18        4.42       19.77     19.91 o 
   5   7  18       30.00       34.35     22.88 o 
   6   7  18       17.41       34.52     26.82 o 
   7   7  18       27.64       79.07     30.22 o 
   8   7  18        6.44       33.30     32.58 o 
   9   7  18        2.19      -22.19     39.84 o 
   0   8  18      325.34      430.23     45.03 o 
   1   8  18       28.71       44.34     21.09 o 
   2   8  18       94.52       74.55     22.63 o 
   3   8  18        0.01        9.97     21.17 o 
   4   8  18       45.55       37.05     26.30 o 
   5   8  18        7.72       47.07     25.66 o 
   6   8  18        1.37       37.99     29.66 o 
   7   8  18        1.37      -30.75     30.75 o 
   8   8  18        2.18       -6.37     37.92 o 
   1   9  18       23.90       38.03     25.84 o 
   2   9  18       71.99       86.69     25.79 o 
   3   9  18       61.08       33.26     25.53 o 
   4   9  18       85.74      108.53     34.03 o 
   5   9  18        0.11      -14.26     39.86 o 
   6   9  18        5.44       40.94     33.32 o 
   7   9  18       26.41       47.94     37.58 o 
   0  10  18        4.66        6.24     38.49 o 
   1  10  18       18.37       32.67     28.33 o 
   2  10  18        7.92       64.86     27.22 o 
   3  10  18        0.01      -26.77     28.36 o 
   4  10  18       12.22       36.39     35.05 o 
   5  10  18       32.74       24.23     37.82 o 
   6  10  18        0.00        9.01     39.16 o 
   1  11  18        8.95        5.43     35.15 o 
   2  11  18        7.38        8.57     30.29 o 
   3  11  18       21.78       48.59     37.43 o 
   4  11  18       14.71       19.98     39.85 o 
   1   1  19       88.69       84.10     16.79 o 
   2   1  19       19.92       32.14     13.09 o 
   3   1  19        9.39       13.80     12.61 o 
   4   1  19       32.78       34.58     14.14 o 
   5   1  19       23.79       55.58     14.85 o 
   6   1  19        4.01       -6.68     16.34 o 
   7   1  19       60.47       20.88     24.12 o 
   8   1  19       12.01       73.32     31.73 o 
   9   1  19        2.52        3.73     33.35 o 
  10   1  19       36.49      123.40     73.76 o 
  11   1  19        2.77      -82.42    100.64 o 
   0   2  19       68.36       79.94     20.80 o 
   1   2  19        1.30      -12.31     12.31 o 
   2   2  19        6.65       27.75     12.91 o 
   3   2  19      381.40      312.40     20.14 o 
   4   2  19       15.34        6.06     13.97 o 
   5   2  19      250.49      253.43     18.17 o 
   6   2  19       37.03       62.82     17.95 o 
   7   2  19        3.40       -3.00     25.72 o 
   8   2  19        5.28       35.86     38.73 o 
   9   2  19        6.77       20.29     36.95 o 
  10   2  19        0.27       58.36     51.79 o 
  11   2  19        1.39       20.04     51.79 o 
   1   3  19        5.07       22.68     14.11 o 
   2   3  19      199.34      205.38     17.73 o 
   3   3  19       15.57        6.39     14.12 o 
   4   3  19        1.62       27.57     15.78 o 
   5   3  19      306.33      290.64     21.52 o 
   6   3  19      123.91      132.16     21.03 o 
   7   3  19       36.67       39.52     24.86 o 
   8   3  19       10.37       12.27     34.67 o 
   9   3  19       36.73       53.06     33.10 o 
  10   3  19       14.01       39.16     64.02 o 
   0   4  19      679.36      689.75     82.19 o 
   1   4  19        8.44       13.42     15.18 o 
   2   4  19       82.39       93.84     15.96 o 
   3   4  19      234.67      266.45     20.53 o 
   4   4  19      258.58      271.76     21.41 o 
   5   4  19      126.53      108.51     18.73 o 
   6   4  19       37.53      -19.80     19.80 o 
   7   4  19       30.83       70.45     23.62 o 
   8   4  19        4.88       -9.48     30.95 o 
   9   4  19       22.21       52.83     36.19 o 
  10   4  19        6.91       -6.86     46.57 o 
   1   5  19     1222.68     1210.00     38.93 o 
   2   5  19       39.86       55.82     18.49 o 
   3   5  19      111.71      117.68     17.45 o 
   4   5  19      132.74      114.17     18.91 o 
   5   5  19        4.25        3.03     18.41 o 
   6   5  19       18.08       29.87     24.86 o 
   7   5  19        0.06       25.19     28.70 o 
   8   5  19        8.79       14.48     28.70 o 
   9   5  19       14.04       12.82     42.78 o 
  10   5  19        8.73       14.60     54.51 o 
   0   6  19      165.85      185.56     42.12 o 
   1   6  19       13.61       27.29     17.55 o 
   2   6  19        8.17       18.68     17.64 o 
   3   6  19        4.77       28.31     17.16 o 
   4   6  19       12.35       24.78     19.73 o 
   5   6  19       84.44       90.68     21.94 o 
   6   6  19       10.13       40.17     23.20 o 
   7   6  19        5.48       -8.38     24.92 o 
   8   6  19        2.64       11.59     30.68 o 
   9   6  19        0.08       31.58     41.43 o 
   1   7  19      535.25      569.36     30.78 o 
   2   7  19        0.16      -17.79     18.33 o 
   3   7  19      175.65      205.32     21.81 o 
   4   7  19       24.35       43.66     20.84 o 
   5   7  19       16.34       38.27     25.63 o 
   6   7  19       35.35        7.45     26.12 o 
   7   7  19       27.68       29.07     29.39 o 
   8   7  19        0.69        1.08     33.24 o 
   9   7  19       13.18       25.18     69.13 o 
   0   8  19      601.16      562.91     45.66 o 
   1   8  19        1.93        6.47     20.50 o 
   2   8  19       49.87       41.28     22.01 o 
   3   8  19        9.12       49.73     22.98 o 
   4   8  19        8.20       47.73     26.63 o 
   5   8  19        7.07       65.72     30.31 o 
   6   8  19       13.49      -35.78     35.78 o 
   7   8  19        5.01       34.71     32.59 o 
   8   8  19       31.81      126.66     42.24 o 
   1   9  19      106.03      114.54     28.70 o 
   2   9  19       54.29       46.09     25.76 o 
   3   9  19       37.00       19.27     26.26 o 
   4   9  19       11.63        7.55     30.71 o 
   5   9  19       70.03       50.98     35.06 o 
   6   9  19        0.14      -21.35     35.84 o 
   7   9  19       33.51       69.49     36.19 o 
   0  10  19       11.48       46.57     43.18 o 
   1  10  19        5.10       16.77     28.70 o 
   2  10  19       69.71       21.07     27.51 o 
   3  10  19        0.01      -27.43     29.67 o 
   4  10  19        0.40       -9.24     35.30 o 
   5  10  19        3.60      -11.60     37.91 o 
   1  11  19        9.06       14.53     32.33 o 
   2  11  19       18.51       14.47     32.65 o 
   3  11  19        3.79       54.42     38.65 o 
   0   0  20       39.76       21.00     28.77 o 
   1   0  20       36.19       -6.52     18.54 o 
   2   0  20        0.27       -5.39     17.92 o 
   3   0  20       19.32       23.70     19.07 o 
   4   0  20      168.08      170.19     22.52 o 
   5   0  20        2.07       25.29     21.11 o 
   6   0  20       80.84       67.02     25.79 o 
   7   0  20        0.80      -26.38     30.90 o 
   8   0  20       13.46       19.18     62.48 o 
   9   0  20        3.14       75.48     97.48 o 
  10   0  20        1.00       24.41     62.76 o 
   1   1  20      105.02      120.99     16.18 o 
   2   1  20      271.83      233.97     21.70 o 
   3   1  20       66.11       47.13     16.43 o 
   4   1  20      265.32      249.81     19.94 o 
   5   1  20      620.89      654.29     26.10 o 
   6   1  20       36.25       25.93     18.29 o 
   7   1  20      190.37      174.71     28.51 o 
   8   1  20        0.06       38.09     44.69 o 
   9   1  20        0.04        0.48     34.07 o 
  10   1  20       35.05      -20.54     47.88 o 
   0   2  20      207.88      149.71     28.26 o 
   1   2  20       40.54       31.31     13.43 o 
   2   2  20       13.52       -5.48     13.43 o 
   3   2  20       39.33       47.47     15.47 o 
   4   2  20        5.95       -1.88     17.53 o 
   5   2  20        1.69        7.25     15.56 o 
   6   2  20       11.36       27.85     18.93 o 
   7   2  20        9.45      -10.59     27.53 o 
   8   2  20       46.00        3.43     41.64 o 
   9   2  20        1.37       15.70     38.99 o 
  10   2  20        6.20      -24.11     49.97 o 
   1   3  20        0.96       36.90     14.82 o 
   2   3  20       32.62       53.30     15.58 o 
   3   3  20        6.79       18.66     14.91 o 
   4   3  20       29.33        8.29     15.96 o 
   5   3  20      263.61      222.83     21.98 o 
   6   3  20       69.72       41.62     20.31 o 
   7   3  20       42.63       85.10     27.98 o 
   8   3  20        9.26      -32.70     32.70 o 
   9   3  20       16.33       77.92     36.11 o 
  10   3  20       11.66      -41.21     41.21 o 
   0   4  20        0.93       42.47     24.15 o 
   1   4  20        8.73       22.13     16.31 o 
   2   4  20      131.86      142.42     17.76 o 
   3   4  20       69.27       69.67     17.63 o 
   4   4  20      107.55      130.94     19.41 o 
   5   4  20        0.84        6.90     17.74 o 
   6   4  20       13.14       23.01     21.06 o 
   7   4  20        0.40        5.74     26.37 o 
   8   4  20       20.29       97.89     39.99 o 
   9   4  20       14.39       42.09     37.73 o 
  10   4  20       13.26      -17.41     46.98 o 
   1   5  20        7.79       73.73     17.50 o 
   2   5  20       30.48       49.26     17.86 o 
   3   5  20      497.04      476.75     23.45 o 
   4   5  20      148.81      177.30     20.83 o 
   5   5  20      327.52      312.82     25.33 o 
   6   5  20        6.01       11.64     23.43 o 
   7   5  20       19.53      -28.26     39.82 o 
   8   5  20       11.40       52.92     35.27 o 
   9   5  20       21.72       36.64     47.57 o 
   0   6  20      629.63      582.14     45.10 o 
   1   6  20       46.70       41.88     18.68 o 
   2   6  20      494.01      476.31     25.87 o 
   3   6  20      345.60      275.32     24.49 o 
   4   6  20        1.51       43.24     18.88 o 
   5   6  20      114.96      111.47     23.26 o 
   6   6  20        7.61       22.92     32.42 o 
   7   6  20        5.22       37.15     30.31 o 
   8   6  20        9.61       47.33     31.79 o 
   9   6  20        0.65       20.47     41.26 o 
   1   7  20        6.73       21.22     20.00 o 
   2   7  20       19.41       25.55     19.75 o 
   3   7  20       28.86       -8.32     18.93 o 
   4   7  20        0.55       25.17     20.75 o 
   5   7  20       21.09       72.68     26.30 o 
   6   7  20        4.02        4.34     29.86 o 
   7   7  20       61.06      109.87     32.51 o 
   8   7  20        0.00      -31.79     34.01 o 
   0   8  20        8.40       11.87     32.31 o 
   1   8  20       35.32       33.78     24.53 o 
   2   8  20       70.90       77.06     25.35 o 
   3   8  20        6.26        0.14     22.74 o 
   4   8  20       36.11       56.16     26.42 o 
   5   8  20        6.57       13.23     29.88 o 
   6   8  20       37.57       68.39     36.25 o 
   7   8  20        6.69      -34.30     34.30 o 
   1   9  20       38.39       11.51     26.33 o 
   2   9  20       31.72       79.00     27.69 o 
   3   9  20      104.26      137.40     29.41 o 
   4   9  20       16.65       19.48     42.26 o 
   5   9  20       25.88       67.95     35.78 o 
   6   9  20        5.79       35.16     38.68 o 
   0  10  20      207.59      192.79     50.48 o 
   1  10  20       27.82       -7.97     29.49 o 
   2  10  20       81.92       75.60     29.34 o 
   3  10  20       41.65       82.65     34.74 o 
   4  10  20        0.11       19.09     37.35 o 
   5  10  20        2.01      -14.07     40.30 o 
   1  11  20       34.63       55.76     33.71 o 
   2  11  20        3.77      -31.20     31.20 o 
   1   1  21       47.62       49.44     15.47 o 
   2   1  21        0.10        7.66     14.97 o 
   3   1  21      229.10      198.47     18.32 o 
   4   1  21      215.22      208.20     24.88 o 
   5   1  21       85.24       71.48     16.83 o 
   6   1  21      280.79      242.52     24.57 o 
   7   1  21      161.79      127.61     34.36 o 
   8   1  21        4.23      -47.04     51.68 o 
   9   1  21       67.55       98.91     36.52 o 
  10   1  21        0.09       49.88     44.19 o 
   0   2  21     1166.89     1180.26     56.71 o 
   1   2  21        3.20       19.91     14.41 o 
   2   2  21      160.95      149.88     18.47 o 
   3   2  21        8.54       47.63     16.06 o 
   4   2  21      111.82      131.95     17.49 o 
   5   2  21       89.47       56.59     17.07 o 
   6   2  21       24.92       50.95     21.62 o 
   7   2  21       42.72       37.49     32.06 o 
   8   2  21      103.26      105.83     37.91 o 
   9   2  21        4.98      -35.90     40.50 o 
  10   2  21       31.67       13.02     71.30 o 
   1   3  21        2.54       11.90     15.24 o 
   2   3  21      996.24     1031.55     34.00 o 
   3   3  21       31.86       37.05     15.41 o 
   4   3  21      515.31      531.77     27.86 o 
   5   3  21        3.36       21.85     18.30 o 
   6   3  21       77.02       76.69     26.69 o 
   7   3  21        0.00      -11.22     29.86 o 
   8   3  21        1.39       46.54     40.67 o 
   9   3  21       59.48       43.16     45.27 o 
  10   3  21       22.98       51.05     43.79 o 
   0   4  21      660.24      571.09     39.74 o 
   1   4  21      139.32      148.19     19.67 o 
   2   4  21      123.85      111.46     19.23 o 
   3   4  21        0.58       42.31     16.86 o 
   4   4  21        0.90       37.08     17.52 o 
   5   4  21        0.03       32.75     19.38 o 
   6   4  21       15.23       -0.55     22.93 o 
   7   4  21        0.90       17.90     27.23 o 
   8   4  21        0.15      -14.51     36.86 o 
   9   4  21        1.82        9.12     41.52 o 
  10   4  21        0.62        7.74     64.49 o 
   1   5  21      145.60      149.31     20.17 o 
   2   5  21      322.37      340.70     25.57 o 
   3   5  21       22.20       21.39     16.60 o 
   4   5  21      121.17       87.77     19.61 o 
   5   5  21        0.83       27.82     21.25 o 
   6   5  21        9.03       35.03     28.32 o 
   7   5  21       11.64       32.32     31.13 o 
   8   5  21        1.65       21.57     36.06 o 
   9   5  21        2.15       23.72     46.09 o 
   0   6  21      186.98      174.75     34.07 o 
   1   6  21       15.50       12.56     18.64 o 
   2   6  21       39.30       47.46     20.29 o 
   3   6  21       31.63       46.56     19.04 o 
   4   6  21       84.01      121.97     20.78 o 
   5   6  21       35.93       45.09     22.18 o 
   6   6  21        1.85       76.28     35.95 o 
   7   6  21        5.88       26.21     29.59 o 
   8   6  21       42.00       77.85     39.21 o 
   9   6  21        0.84      -53.97     55.04 o 
   1   7  21       31.65       80.58     21.87 o 
   2   7  21       12.18        5.97     20.64 o 
   3   7  21       22.10       39.03     21.90 o 
   4   7  21        1.12       52.99     21.79 o 
   5   7  21       94.23       90.64     27.79 o 
   6   7  21        8.35       84.35     34.08 o 
   7   7  21        7.31        9.27     32.15 o 
   8   7  21        8.03      -23.01     35.33 o 
   0   8  21        0.19       32.96     34.34 o 
   1   8  21       44.98       19.79     25.24 o 
   2   8  21       10.68        4.55     24.39 o 
   3   8  21        4.14       -8.33     22.98 o 
   4   8  21       11.55       43.60     27.69 o 
   5   8  21        0.01       -8.17     32.04 o 
   6   8  21        4.41      -34.56     34.77 o 
   7   8  21        1.36      -37.52     43.23 o 
   1   9  21        0.38       12.00     27.08 o 
   2   9  21       57.38       40.25     26.21 o 
   3   9  21       35.04       60.64     28.09 o 
   4   9  21        0.02       47.28     32.86 o 
   5   9  21       82.52       76.80     45.77 o 
   6   9  21        5.91       19.12     37.79 o 
   0  10  21       10.53       30.71     60.15 o 
   1  10  21        1.94       -1.83     30.07 o 
   2  10  21       32.63       39.88     30.15 o 
   3  10  21       22.94       69.63     32.41 o 
   4  10  21       45.61       83.25     39.49 o 
   1  11  21       47.64       84.21     42.24 o 
   0   0  22      127.07      104.92     50.08 o 
   1   0  22       33.51       29.63     21.66 o 
   2   0  22      544.64      621.35     39.84 o 
   3   0  22      414.14      415.20     39.58 o 
   4   0  22      310.17      273.66     28.69 o 
   5   0  22      734.02      655.67     38.50 o 
   6   0  22      577.63      607.19     45.14 o 
   7   0  22       32.17        2.51     44.92 o 
   8   0  22       16.12      211.77    139.62 o 
   9   0  22        0.12       90.60     62.11 o 
  10   0  22       19.66       34.28     74.82 o 
   1   1  22      430.39      439.26     24.70 o 
   2   1  22        0.00       -7.51     15.06 o 
   3   1  22        3.72       26.98     15.38 o 
   4   1  22       55.25       65.31     17.26 o 
   5   1  22        0.03       -7.86     16.63 o 
   6   1  22      100.69       87.52     23.01 o 
   7   1  22        3.34       -7.40     39.01 o 
   8   1  22        4.05       64.18     54.02 o 
   9   1  22        0.69       42.90     41.42 o 
  10   1  22        5.85       66.93     45.12 o 
   0   2  22       70.35       79.36     25.48 o 
   1   2  22      253.88      225.31     25.09 o 
   2   2  22       47.39       25.76     17.73 o 
   3   2  22      436.91      421.52     23.72 o 
   4   2  22        2.63       15.87     16.14 o 
   5   2  22       67.37       79.04     17.99 o 
   6   2  22       10.54       14.52     22.10 o 
   7   2  22        0.00      113.36     42.76 o 
   8   2  22        0.06       26.59     49.12 o 
   9   2  22        0.41       -0.11     43.24 o 
  10   2  22       53.55       -4.27     47.34 o 
   1   3  22      936.74      960.59     33.09 o 
   2   3  22      277.10      258.21     19.90 o 
   3   3  22        4.03       27.36     16.64 o 
   4   3  22      417.87      395.31     21.94 o 
   5   3  22      110.57      123.40     22.00 o 
   6   3  22        7.14       12.26     22.61 o 
   7   3  22       46.00       91.05     37.35 o 
   8   3  22       14.82        8.06     38.92 o 
   9   3  22        8.94       26.75     57.80 o 
  10   3  22        2.84       43.06     53.01 o 
   0   4  22        3.39       24.07     24.41 o 
   1   4  22       49.22       85.57     17.88 o 
   2   4  22      902.53      990.03     37.78 o 
   3   4  22      144.16      142.93     19.50 o 
   4   4  22      539.43      546.45     30.66 o 
   5   4  22      284.11      313.17     24.86 o 
   6   4  22       21.55       11.67     25.19 o 
   7   4  22       61.11       41.95     31.01 o 
   8   4  22        0.00       -8.50     40.24 o 
   9   4  22        3.61        0.35     44.11 o 
   1   5  22      436.77      421.18     26.33 o 
   2   5  22      570.33      616.52     31.34 o 
   3   5  22        4.46      -16.44     16.44 o 
   4   5  22       89.82       61.41     19.68 o 
   5   5  22       34.47       43.53     22.16 o 
   6   5  22       10.14       15.21     28.82 o 
   7   5  22       71.54       85.86     38.03 o 
   8   5  22       15.69       40.78     40.80 o 
   9   5  22        0.00        0.46     44.62 o 
   0   6  22      296.18      272.06     39.29 o 
   1   6  22        0.87        2.06     19.85 o 
   2   6  22        1.25       16.60     19.10 o 
   3   6  22        4.89       26.47     18.90 o 
   4   6  22        6.77       51.44     20.39 o 
   5   6  22        2.52       11.16     23.97 o 
   6   6  22        0.39      -26.37     26.37 o 
   7   6  22        3.27      -17.57     39.10 o 
   8   6  22        0.69       68.71     45.60 o 
   1   7  22        0.02      -21.05     21.05 o 
   2   7  22        0.66       48.64     22.70 o 
   3   7  22        0.55        4.55     21.35 o 
   4   7  22        9.57       19.83     22.67 o 
   5   7  22        8.91       11.32     27.29 o 
   6   7  22       18.50       16.56     33.00 o 
   7   7  22        3.69       -8.46     33.89 o 
   8   7  22        0.15      -49.49     56.72 o 
   0   8  22        5.48       37.53     35.17 o 
   1   8  22        1.38       37.13     26.67 o 
   2   8  22        0.68       -7.38     27.37 o 
   3   8  22        2.82      -14.30     24.31 o 
   4   8  22        6.69       59.37     27.94 o 
   5   8  22       31.14       38.73     35.93 o 
   6   8  22        4.61       -5.96     36.77 o 
   7   8  22        0.19      -31.31     37.23 o 
   1   9  22       36.73       31.33     34.42 o 
   2   9  22        0.13       -5.36     27.00 o 
   3   9  22        2.33       27.54     27.98 o 
   4   9  22       33.31       33.50     41.33 o 
   5   9  22        0.54       35.67     39.17 o 
   0  10  22       47.79       75.87     47.00 o 
   1  10  22       36.90       89.37     34.74 o 
   2  10  22        5.34       40.38     33.09 o 
   3  10  22       48.33       48.35     32.74 o 
   4  10  22       12.33       68.98     91.98 o 
   1   1  23       22.98       16.36     15.27 o 
   2   1  23        0.10       23.93     16.00 o 
   3   1  23        2.72        4.63     16.29 o 
   4   1  23       37.63       66.06     18.69 o 
   5   1  23      212.41      292.36     23.29 o 
   6   1  23       32.59      -17.78     25.71 o 
   7   1  23       20.18        9.71     36.08 o 
   8   1  23        0.04       94.52     51.84 o 
   9   1  23        4.17       -4.58     71.67 o 
  10   1  23        7.15      -63.41     63.41 o 
   0   2  23      233.48      258.73     31.06 o 
   1   2  23       51.16       77.24     19.10 o 
   2   2  23       93.85      127.41     18.85 o 
   3   2  23      202.91      206.82     21.48 o 
   4   2  23      266.92      256.30     21.79 o 
   5   2  23        9.89        9.55     17.74 o 
   6   2  23       61.38       74.80     23.86 o 
   7   2  23        0.41       23.82     43.23 o 
   8   2  23        0.89      -22.02     58.12 o 
   9   2  23        4.46       16.11     63.21 o 
   1   3  23       98.32      134.57     19.39 o 
   2   3  23       11.49       27.44     15.87 o 
   3   3  23      322.20      313.22     22.51 o 
   4   3  23      135.21      118.97     19.54 o 
   5   3  23       28.72       25.94     20.45 o 
   6   3  23       39.72       63.23     24.81 o 
   7   3  23        0.00      -24.52     35.33 o 
   8   3  23        0.34       50.58     52.88 o 
   9   3  23       17.21      181.60     84.81 o 
   0   4  23      272.90      232.02     32.81 o 
   1   4  23      287.78      292.98     24.24 o 
   2   4  23        0.41       23.10     16.97 o 
   3   4  23      474.59      463.04     27.24 o 
   4   4  23       19.58       32.06     19.07 o 
   5   4  23      137.80      150.09     25.31 o 
   6   4  23       15.74        8.80     25.44 o 
   7   4  23       30.43       66.17     33.23 o 
   8   4  23        0.25        2.96     50.10 o 
   9   4  23        0.00       -6.22     54.54 o 
   1   5  23       86.27       81.27     21.34 o 
   2   5  23      148.51      169.19     21.09 o 
   3   5  23        1.96        3.39     17.74 o 
   4   5  23       17.52       38.63     20.21 o 
   5   5  23      157.24      166.24     25.95 o 
   6   5  23       14.57       64.87     32.98 o 
   7   5  23       22.05       51.21     36.68 o 
   8   5  23        0.23      -24.04     42.39 o 
   0   6  23       22.74        0.32     32.62 o 
   1   6  23        8.14       25.18     21.72 o 
   2   6  23       34.41       33.36     20.03 o 
   3   6  23        2.76       23.51     19.94 o 
   4   6  23       75.98      114.74     22.83 o 
   5   6  23       89.23       74.06     26.73 o 
   6   6  23       54.75       48.37     29.44 o 
   7   6  23        5.13       13.26     39.46 o 
   8   6  23       15.70        7.34     46.38 o 
   1   7  23      132.03       86.42     27.82 o 
   2   7  23        3.38       -5.39     22.75 o 
   3   7  23       19.57       43.28     22.64 o 
   4   7  23        0.07       14.25     23.95 o 
   5   7  23       29.97       32.22     36.20 o 
   6   7  23        2.54      -25.26     32.97 o 
   7   7  23       39.22      -28.74     34.85 o 
   0   8  23      291.83      365.14     47.66 o 
   1   8  23        0.24       45.87     27.45 o 
   2   8  23        1.77       -0.24     25.47 o 
   3   8  23        0.10      -19.57     23.62 o 
   4   8  23      106.54      177.12     30.63 o 
   5   8  23        2.69        0.63     34.77 o 
   6   8  23      126.36      232.02     42.01 o 
   1   9  23       18.88       71.82     30.59 o 
   2   9  23        2.90       35.64     30.58 o 
   3   9  23       15.31       52.26     30.45 o 
   4   9  23        5.32      -12.17     32.67 o 
   5   9  23        5.54       14.40     38.46 o 
   0  10  23       25.92      102.04     48.76 o 
   1  10  23        2.56      -13.25     32.43 o 
   2  10  23       21.05       11.14     33.93 o 
   3  10  23        4.89       72.53     43.15 o 
   0   0  24      356.75      308.88     40.02 o 
   1   0  24       66.14       50.14     23.78 o 
   2   0  24        0.04       36.23     22.59 o 
   3   0  24       42.23       47.19     27.91 o 
   4   0  24      116.49      141.32     26.18 o 
   5   0  24       27.07       60.56     27.54 o 
   6   0  24       22.76       55.72     35.13 o 
   7   0  24       50.22       73.54     45.80 o 
   8   0  24        0.30      -15.88     93.35 o 
   9   0  24       11.45      159.27    106.66 o 
   1   1  24        8.19       13.75     15.64 o 
   2   1  24       61.10       61.79     16.48 o 
   3   1  24        7.65       16.39     17.15 o 
   4   1  24        2.41       37.61     18.36 o 
   5   1  24      198.40      161.43     21.39 o 
   6   1  24       18.04       36.96     24.29 o 
   7   1  24        0.19       72.99     40.82 o 
   8   1  24       35.58       57.95     61.61 o 
   9   1  24        0.92       22.12     74.46 o 
   0   2  24      105.50       92.65     28.63 o 
   1   2  24       19.65        5.49     17.68 o 
   2   2  24       29.14       34.22     17.34 o 
   3   2  24       72.56       53.68     17.66 o 
   4   2  24        5.54        9.71     17.46 o 
   5   2  24        1.46       -2.81     17.68 o 
   6   2  24        0.43       12.23     22.27 o 
   7   2  24        7.72       -6.40     55.29 o 
   8   2  24       13.11       30.45     62.64 o 
   9   2  24        0.01       31.89     63.97 o 
   1   3  24        7.16       23.30     17.45 o 
   2   3  24       45.81       33.46     17.13 o 
   3   3  24      114.45      164.77     21.34 o 
   4   3  24        1.00       12.94     16.96 o 
   5   3  24        1.10        6.89     19.02 o 
   6   3  24       39.00       21.14     25.69 o 
   7   3  24        5.75       50.03     38.52 o 
   8   3  24       10.04       44.04     72.14 o 
   9   3  24        8.29      -31.20     80.14 o 
   0   4  24     1207.04     1195.84     89.63 o 
   1   4  24       17.37        6.00     19.00 o 
   2   4  24      105.55       96.42     19.44 o 
   3   4  24       20.15       42.64     18.24 o 
   4   4  24       61.96       44.30     19.97 o 
   5   4  24        0.06       20.93     21.39 o 
   6   4  24        4.57        8.31     33.06 o 
   7   4  24        1.96       54.21     37.30 o 
   8   4  24       32.95       92.20     45.87 o 
   9   4  24        8.69       83.96     65.76 o 
   1   5  24       20.64       46.15     23.15 o 
   2   5  24      358.27      363.80     27.37 o 
   3   5  24        1.63       -3.57     19.37 o 
   4   5  24       45.50       40.33     23.20 o 
   5   5  24        0.57       40.55     25.11 o 
   6   5  24        1.43      -10.51     31.33 o 
   7   5  24        3.63       81.72     38.20 o 
   8   5  24        0.13       35.89     67.35 o 
   0   6  24       50.51       97.11     36.40 o 
   1   6  24        0.27        3.58     21.83 o 
   2   6  24       60.74       40.37     21.67 o 
   3   6  24        4.47       16.71     23.52 o 
   4   6  24       29.37        7.67     22.53 o 
   5   6  24        0.51       16.64     25.67 o 
   6   6  24        0.60      -32.60     32.60 o 
   7   6  24        0.00      -27.70     45.21 o 
   1   7  24        3.61       27.59     25.20 o 
   2   7  24        4.38       37.08     23.89 o 
   3   7  24        9.16       52.49     24.76 o 
   4   7  24       20.72       51.86     26.17 o 
   5   7  24       42.10       45.88     33.29 o 
   6   7  24        2.29       -1.04     34.81 o 
   7   7  24       12.45       69.04     36.99 o 
   0   8  24        6.80       45.97     41.23 o 
   1   8  24        0.11        4.42     27.06 o 
   2   8  24        0.25      -19.50     26.80 o 
   3   8  24        2.10        5.95     25.06 o 
   4   8  24       14.43       43.96     29.41 o 
   5   8  24       11.97       25.43     34.76 o 
   6   8  24        2.64       17.93     36.89 o 
   1   9  24       10.81       27.30     30.26 o 
   2   9  24       23.13       25.84     32.09 o 
   3   9  24        3.77        3.55     29.96 o 
   4   9  24        4.90       33.84     35.56 o 
   0  10  24       32.73       55.19     46.61 o 
   1  10  24       12.81      -29.17     33.91 o 
   1   1  25        1.79      -12.56     15.13 o 
   2   1  25        1.79       -6.08     16.20 o 
   3   1  25       14.84       56.69     17.76 o 
   4   1  25        3.86       18.58     17.27 o 
   5   1  25        0.00       17.74     18.52 o 
   6   1  25       17.00        5.73     24.19 o 
   7   1  25        8.96       42.63     40.59 o 
   8   1  25        0.51       17.48     61.39 o 
   9   1  25        1.60      -53.19     72.13 o 
   0   2  25      346.88      283.99     35.49 o 
   1   2  25      206.61      176.72     20.65 o 
   2   2  25       66.99       80.68     17.57 o 
   3   2  25      211.90      213.17     22.09 o 
   4   2  25       88.90       65.82     19.92 o 
   5   2  25      104.45       80.56     21.09 o 
   6   2  25       15.58       37.66     26.11 o 
   7   2  25        6.15      150.74     47.97 o 
   8   2  25        0.00       -7.37    168.89 o 
   9   2  25        8.85        9.59     66.12 o 
   1   3  25      740.07      669.32     34.60 o 
   2   3  25      162.67      164.60     20.61 o 
   3   3  25       10.58        2.72     17.79 o 
   4   3  25       30.92       28.94     18.62 o 
   5   3  25       31.91       42.92     23.12 o 
   6   3  25        0.17       50.03     27.14 o 
   7   3  25        8.42       46.54     43.11 o 
   8   3  25        1.36      -30.30     71.33 o 
   9   3  25        0.11      161.78     91.75 o 
   0   4  25        3.12       33.11     27.24 o 
   1   4  25       29.15       32.19     20.58 o 
   2   4  25       19.64       29.13     20.47 o 
   3   4  25       53.73       43.78     19.32 o 
   4   4  25       11.37       23.95     20.88 o 
   5   4  25        0.16       27.18     23.38 o 
   6   4  25       51.44       68.40     29.32 o 
   7   4  25        5.24       36.32     37.77 o 
   8   4  25        2.18      -32.57     45.20 o 
   1   5  25      112.11      105.35     23.03 o 
   2   5  25       53.32       53.81     20.73 o 
   3   5  25       20.75       11.35     19.88 o 
   4   5  25       26.72       20.27     21.36 o 
   5   5  25        9.48        0.24     24.91 o 
   6   5  25        7.73       43.07     36.31 o 
   7   5  25      104.28       37.59     40.31 o 
   8   5  25        0.06      -36.58     50.49 o 
   0   6  25       11.77       31.41     33.31 o 
   1   6  25       23.09       20.89     28.94 o 
   2   6  25        0.83       -1.24     21.77 o 
   3   6  25        0.03       25.42     22.25 o 
   4   6  25       52.75       83.88     24.05 o 
   5   6  25        2.77      -15.95     25.40 o 
   6   6  25       23.03       41.50     31.10 o 
   7   6  25        7.33       56.52     45.50 o 
   1   7  25        8.11       75.41     26.48 o 
   2   7  25        3.02       24.58     24.93 o 
   3   7  25        2.72       30.26     26.22 o 
   4   7  25        0.05        0.37     26.19 o 
   5   7  25        0.34        2.35     30.29 o 
   6   7  25       42.21      108.69     37.36 o 
   0   8  25        2.87       21.38     40.83 o 
   1   8  25        0.10       27.46     27.87 o 
   2   8  25        0.11       28.85     32.69 o 
   3   8  25        0.66       69.01     28.86 o 
   4   8  25       12.31       23.44     30.47 o 
   5   8  25        5.65       63.75     40.07 o 
   1   9  25        7.10       68.82     33.54 o 
   2   9  25       35.50       23.97     35.60 o 
   3   9  25       38.77      107.93     33.29 o 
   0   0  26      131.65       79.83     35.09 o 
   1   0  26       23.54       14.38     24.36 o 
   2   0  26      308.37      326.05     36.59 o 
   3   0  26       62.14       44.14     27.53 o 
   4   0  26        2.05       13.51     25.06 o 
   5   0  26       11.41       10.60     28.74 o 
   6   0  26       19.32       17.61     39.39 o 
   7   0  26       13.00       13.17     45.04 o 
   8   0  26        1.99       13.31     99.76 o 
   9   0  26        6.84        5.13    111.31 o 
   1   1  26      149.54       77.24     17.71 o 
   2   1  26       55.55       33.03     18.11 o 
   3   1  26      240.24      278.16     25.34 o 
   4   1  26       43.60       46.10     18.80 o 
   5   1  26      162.12      194.26     22.79 o 
   6   1  26        0.67       -5.98     27.86 o 
   7   1  26        7.98       14.08     42.87 o 
   8   1  26       16.78       38.68     71.74 o 
   9   1  26       11.68      -17.52     75.74 o 
   0   2  26        4.21       15.12     26.77 o 
   1   2  26       37.06        3.38     17.26 o 
   2   2  26        2.10        1.21     18.08 o 
   3   2  26       24.86       31.32     19.16 o 
   4   2  26        7.92       48.45     20.06 o 
   5   2  26       62.15       78.78     22.96 o 
   6   2  26        3.95       17.59     27.96 o 
   7   2  26       27.34       18.18     47.73 o 
   8   2  26        0.38      -67.82     67.82 o 
   1   3  26      349.41      373.94     29.61 o 
   2   3  26        0.62       30.42     18.41 o 
   3   3  26        0.29       18.26     18.46 o 
   4   3  26        1.78       11.48     19.12 o 
   5   3  26       30.20       36.37     22.01 o 
   6   3  26       17.03       45.37     29.10 o 
   7   3  26       40.64       71.63     51.91 o 
   8   3  26        0.58      -22.67     74.47 o 
   0   4  26       78.08       71.57     31.82 o 
   1   4  26       36.49       16.98     20.77 o 
   2   4  26        0.56       22.34     21.39 o 
   3   4  26       92.77       80.24     20.88 o 
   4   4  26        1.44       47.60     21.80 o 
   5   4  26        0.21       18.75     23.93 o 
   6   4  26        0.51       14.48     30.36 o 
   7   4  26        5.58      -24.72     38.59 o 
   8   4  26        0.83       97.95     64.68 o 
   1   5  26        1.53       16.94     22.37 o 
   2   5  26       11.02       43.87     21.47 o 
   3   5  26        1.94        0.77     20.91 o 
   4   5  26        7.92       29.63     21.63 o 
   5   5  26       97.32      109.67     29.56 o 
   6   5  26        0.00       15.76     36.60 o 
   7   5  26       38.02       90.20     42.19 o 
   0   6  26       65.88       33.48     38.62 o 
   1   6  26       15.23      -25.60     28.90 o 
   2   6  26       13.48        9.21     23.31 o 
   3   6  26       17.28       15.46     23.22 o 
   4   6  26        3.69       25.04     23.29 o 
   5   6  26        6.54        2.18     29.21 o 
   6   6  26        0.45      -34.84     35.67 o 
   7   6  26        0.48       33.83     62.01 o 
   1   7  26       23.81       11.48     27.01 o 
   2   7  26        3.94       18.35     27.44 o 
   3   7  26       20.56       36.43     27.18 o 
   4   7  26        1.02       18.06     28.50 o 
   5   7  26        4.93       40.57     30.86 o 
   6   7  26        0.32       35.92     36.82 o 
   0   8  26       63.48       30.66     46.29 o 
   1   8  26       49.18       79.78     31.78 o 
   2   8  26       41.31       58.43     33.39 o 
   3   8  26       16.04       54.75     32.31 o 
   4   8  26        0.88       -8.95     31.53 o 
   1   9  26       37.77       55.64     41.64 o 
   2   9  26       30.26       74.40     36.81 o 
   1   1  27        9.84       -2.61     17.65 o 
   2   1  27       39.37       20.39     18.45 o 
   3   1  27        8.29        5.71     18.25 o 
   4   1  27       43.62       61.62     20.90 o 
   5   1  27      134.78      117.42     22.49 o 
   6   1  27       12.88       15.41     29.10 o 
   7   1  27       28.13       -0.84     44.41 o 
   8   1  27        3.91      105.81     78.13 o 
   0   2  27      267.72      297.80     34.36 o 
   1   2  27       12.67       16.64     18.21 o 
   2   2  27      132.68      135.51     21.08 o 
   3   2  27      132.95      151.06     22.98 o 
   4   2  27       52.34      109.89     22.22 o 
   5   2  27       97.01       87.84     25.07 o 
   6   2  27        0.03        9.36     29.15 o 
   7   2  27        1.46      -28.50     54.32 o 
   8   2  27        0.89        6.79    114.36 o 
   1   3  27       34.41       39.47     20.68 o 
   2   3  27        0.06       29.16     18.99 o 
   3   3  27       12.82       13.68     20.15 o 
   4   3  27       17.96       14.03     20.79 o 
   5   3  27        0.31      -12.23     21.85 o 
   6   3  27        5.06       87.10     32.10 o 
   7   3  27       18.19      -23.48     47.64 o 
   8   3  27       35.63      105.02     95.43 o 
   0   4  27        9.27      -27.55     29.15 o 
   1   4  27        2.81       20.29     21.69 o 
   2   4  27       17.15       47.03     21.77 o 
   3   4  27       50.58       64.88     21.26 o 
   4   4  27       12.48       34.16     22.07 o 
   5   4  27        8.95       50.87     26.63 o 
   6   4  27        0.51       47.02     33.07 o 
   7   4  27        3.69      -20.16     40.54 o 
   1   5  27       44.53       23.11     23.80 o 
   2   5  27        1.98        3.13     23.36 o 
   3   5  27        4.50      -12.92     21.92 o 
   4   5  27       28.63       37.46     22.95 o 
   5   5  27        0.78       13.62     28.10 o 
   6   5  27        9.92       31.28     38.84 o 
   7   5  27        0.01       47.26     46.67 o 
   0   6  27       56.29       90.66     40.86 o 
   1   6  27       23.60       37.52     26.48 o 
   2   6  27        7.55      -23.34     23.34 o 
   3   6  27        2.85       27.01     24.72 o 
   4   6  27       14.40       27.81     24.34 o 
   5   6  27        0.05      -17.09     28.11 o 
   6   6  27        9.61       81.35     34.33 o 
   1   7  27       20.24       50.58     35.37 o 
   2   7  27       39.97       68.76     29.39 o 
   3   7  27        2.76       39.11     28.55 o 
   4   7  27       19.36       -6.68     29.59 o 
   5   7  27        5.60       51.12     33.12 o 
   0   8  27       16.04       80.88     47.00 o 
   1   8  27        2.67       21.82     31.01 o 
   2   8  27       18.81       70.33     32.79 o 
   3   8  27       10.19       34.06     31.26 o 
   0   0  28     1245.10     1377.17     78.70 o 
   1   0  28        1.33       25.82     26.73 o 
   2   0  28      288.73      314.41     37.22 o 
   3   0  28        4.97       37.82     27.67 o 
   4   0  28        0.32        4.48     26.37 o 
   5   0  28        0.15       33.32     31.81 o 
   6   0  28        0.10       10.20     42.28 o 
   7   0  28       42.80       29.74     51.37 o 
   8   0  28        1.34       70.57    109.22 o 
   1   1  28      141.04      143.09     20.79 o 
   2   1  28       25.66       16.67     19.36 o 
   3   1  28        2.60       34.53     18.18 o 
   4   1  28       19.37       30.49     20.67 o 
   5   1  28       15.28       16.70     21.54 o 
   6   1  28       37.64       51.97     30.40 o 
   7   1  28       12.81       -9.30     47.83 o 
   8   1  28        2.93       71.38     76.36 o 
   0   2  28      141.27      181.17     32.60 o 
   1   2  28        4.74       -8.46     17.59 o 
   2   2  28       32.48       20.41     19.10 o 
   3   2  28       12.47       41.99     21.17 o 
   4   2  28       38.82       82.10     21.85 o 
   5   2  28        0.84       23.74     24.65 o 
   6   2  28       32.22       60.09     33.06 o 
   7   2  28       23.14       40.83     49.47 o 
   1   3  28       55.01       36.82     21.55 o 
   2   3  28       20.03        6.42     19.90 o 
   3   3  28        2.70       11.95     21.22 o 
   4   3  28       42.40       33.58     21.31 o 
   5   3  28        0.03       29.90     24.93 o 
   6   3  28        8.29       38.62     31.23 o 
   7   3  28       13.27       10.40     52.02 o 
   0   4  28      293.01      243.11     40.16 o 
   1   4  28        0.34       19.05     22.71 o 
   2   4  28       40.74        9.20     23.16 o 
   3   4  28       52.77       67.00     22.75 o 
   4   4  28        0.20       62.17     24.26 o 
   5   4  28       64.49       93.30     28.83 o 
   6   4  28       37.99       83.45     34.84 o 
   7   4  28        0.46       13.10     43.39 o 
   1   5  28       46.11       20.60     23.98 o 
   2   5  28        0.09       25.62     24.47 o 
   3   5  28        0.37       22.76     23.91 o 
   4   5  28       96.65       90.16     25.89 o 
   5   5  28        0.95      -29.14     29.14 o 
   6   5  28        5.43      107.09     41.40 o 
   0   6  28        3.31       -1.11     44.97 o 
   1   6  28        1.89       53.99     27.34 o 
   2   6  28       10.04      -18.62     25.78 o 
   3   6  28        1.82       22.42     26.01 o 
   4   6  28       13.36       27.13     27.20 o 
   5   6  28        0.99       33.51     29.94 o 
   1   7  28        0.59       18.51     30.81 o 
   2   7  28       22.46        8.44     29.58 o 
   3   7  28        0.16       44.88     29.43 o 
   4   7  28        0.71       40.32     31.63 o 
   0   8  28       67.72       76.53     49.88 o 
   1   8  28        0.56       -1.69     33.35 o 
   2   8  28       60.22       90.11     36.44 o 
   1   1  29        2.23       16.64     18.86 o 
   2   1  29        7.45        8.97     19.91 o 
   3   1  29       40.03       36.32     21.02 o 
   4   1  29        0.67      -17.20     20.49 o 
   5   1  29        1.78        5.87     21.22 o 
   6   1  29        5.30       21.36     32.83 o 
   7   1  29        4.90      -17.95     57.97 o 
   0   2  29        5.15      -27.08     27.08 o 
   1   2  29        1.69       -8.57     18.19 o 
   2   2  29        0.63       -1.16     19.18 o 
   3   2  29        0.07      -20.95     20.95 o 
   4   2  29        4.76       -1.09     20.05 o 
   5   2  29       16.09       33.86     25.47 o 
   6   2  29        2.79       26.38     30.32 o 
   7   2  29        3.44       49.94     53.11 o 
   1   3  29       67.27       68.20     22.49 o 
   2   3  29        0.08       -7.12     21.46 o 
   3   3  29        4.65       24.31     20.45 o 
   4   3  29       14.00       29.40     23.21 o 
   5   3  29        5.34        1.41     26.48 o 
   6   3  29        0.38       47.06     30.77 o 
   7   3  29        9.51      -60.80     60.80 o 
   0   4  29        0.00        0.71     33.12 o 
   1   4  29        5.05       14.24     21.90 o 
   2   4  29        0.50       16.74     23.74 o 
   3   4  29       22.94       36.46     22.65 o 
   4   4  29       13.91       49.51     22.94 o 
   5   4  29       30.67       92.19     30.19 o 
   6   4  29        3.01       62.28     36.95 o 
   1   5  29       34.01       42.47     26.90 o 
   2   5  29        0.64       49.16     26.28 o 
   3   5  29       25.21       33.70     24.91 o 
   4   5  29       26.77       39.28     24.69 o 
   5   5  29        0.64       19.93     30.63 o 
   6   5  29       10.21      -49.44     54.55 o 
   0   6  29        9.29      -35.86     46.28 o 
   1   6  29       15.54       13.44     29.40 o 
   2   6  29        8.17       40.24     29.44 o 
   3   6  29        0.00       39.79     28.04 o 
   4   6  29        6.24      -15.95     31.83 o 
   5   6  29       29.63       29.34     31.40 o 
   1   7  29       58.14       97.52     33.57 o 
   2   7  29        7.95       -8.04     29.75 o 
   3   7  29        4.45        4.19     30.87 o 
   0   8  29        0.16      -45.55    113.72 o 
   0   0  30      294.12      349.95     52.14 o 
   1   0  30      102.86       77.17     28.72 o 
   2   0  30       91.45      125.42     38.20 o 
   3   0  30      223.75      305.68     39.20 o 
   4   0  30       48.06       14.14     33.43 o 
   5   0  30        2.92       22.08     32.12 o 
   6   0  30        0.00       90.32     56.43 o 
   7   0  30       35.08       28.71     59.98 o 
   1   1  30        3.28       31.21     20.54 o 
   2   1  30        7.18       11.45     19.29 o 
   3   1  30       26.43       33.26     23.85 o 
   4   1  30        3.27       30.51     23.52 o 
   5   1  30       17.63       13.19     23.33 o 
   6   1  30       42.15       37.32     35.95 o 
   7   1  30        0.87       -4.99     52.26 o 
   0   2  30      264.36      275.34     34.41 o 
   1   2  30        1.49        9.49     19.05 o 
   2   2  30       73.38       84.78     22.82 o 
   3   2  30        2.17       16.99     20.51 o 
   4   2  30        0.37      -10.60     21.26 o 
   5   2  30        0.23       23.66     26.88 o 
   6   2  30        0.25      -20.22     33.18 o 
   1   3  30       19.73       16.26     22.07 o 
   2   3  30       12.26       17.25     22.23 o 
   3   3  30       36.66       46.24     22.84 o 
   4   3  30        0.62      -23.56     23.56 o 
   5   3  30        0.08       36.29     28.57 o 
   6   3  30        0.04       37.38     32.77 o 
   0   4  30        1.19      -22.15     34.04 o 
   1   4  30        2.77       17.45     23.62 o 
   2   4  30       33.04       32.17     25.37 o 
   3   4  30        6.90       29.90     24.40 o 
   4   4  30        0.45       -5.04     25.32 o 
   5   4  30        4.83       73.24     31.48 o 
   6   4  30       84.39       72.95     57.46 o 
   1   5  30       46.38       38.23     30.01 o 
   2   5  30        1.14      -25.33     25.33 o 
   3   5  30        9.81       10.58     27.41 o 
   4   5  30       33.43       76.73     27.92 o 
   5   5  30        0.42       36.63     30.70 o 
   0   6  30       16.02        9.96     46.55 o 
   1   6  30       15.56       61.82     31.03 o 
   2   6  30        3.81       25.60     30.70 o 
   3   6  30       24.08       41.65     30.13 o 
   4   6  30        0.16      -30.90     30.90 o 
   1   7  30        4.30       50.78     34.51 o 
   2   7  30        4.28       27.51     33.15 o 
   1   1  31        0.10        3.32     20.28 o 
   2   1  31       61.84       32.18     20.97 o 
   3   1  31        5.08       -1.77     23.50 o 
   4   1  31       33.39       28.91     24.42 o 
   5   1  31        8.44        1.13     25.82 o 
   6   1  31        1.91       -5.88     37.88 o 
   0   2  31       54.11       40.71     28.44 o 
   1   2  31        0.36       -9.88     20.81 o 
   2   2  31      117.56      136.97     24.45 o 
   3   2  31        0.01       -4.85     21.03 o 
   4   2  31       30.86       40.06     23.55 o 
   5   2  31        2.65       27.84     26.20 o 
   6   2  31        2.41       12.22     35.10 o 
   1   3  31      106.40      103.53     25.05 o 
   2   3  31        6.66       -0.10     23.83 o 
   3   3  31       74.84       83.03     25.82 o 
   4   3  31       36.79       37.75     26.74 o 
   5   3  31        0.64       33.51     28.51 o 
   0   4  31       47.54       31.45     38.00 o 
   1   4  31        0.00       19.39     25.06 o 
   2   4  31        0.02        1.66     25.18 o 
   3   4  31       11.44       28.36     30.72 o 
   4   4  31        5.05       66.77     26.05 o 
   5   4  31       13.28       38.31     32.83 o 
   1   5  31       15.25       56.80     28.60 o 
   2   5  31        0.32       -0.80     28.04 o 
   3   5  31       19.52       44.11     29.15 o 
   4   5  31       15.48      104.57     37.50 o 
   0   6  31        1.40        6.96     57.99 o 
   1   6  31        0.32      -21.70     30.40 o 
   2   6  31        0.90       -7.33     29.75 o 
   3   6  31        0.00        0.85     46.17 o 
   0   0  32        9.37      -23.13     46.51 o 
   1   0  32        4.34       26.56     30.02 o 
   2   0  32        3.59       42.63     31.70 o 
   3   0  32        3.28        5.93     33.41 o 
   4   0  32        8.31       66.25     39.14 o 
   5   0  32        0.00       28.47     38.95 o 
   1   1  32       24.56       22.26     20.40 o 
   2   1  32       16.60       33.17     22.42 o 
   3   1  32        1.09       24.46     25.20 o 
   4   1  32        8.53       26.27     25.86 o 
   5   1  32        3.27      -26.54     26.54 o 
   0   2  32       19.65       28.40     29.25 o 
   1   2  32        0.13       17.45     22.23 o 
   2   2  32       12.24       33.48     23.64 o 
   3   2  32        1.77       32.75     23.37 o 
   4   2  32        0.25       -3.57     26.30 o 
   5   2  32        5.27        8.53     27.24 o 
   1   3  32        2.10       62.18     23.91 o 
   2   3  32        4.41       20.24     22.98 o 
   3   3  32        0.47       38.28     25.84 o 
   4   3  32        4.17       48.18     28.55 o 
   5   3  32        2.50        2.74     31.52 o 
   0   4  32       37.55       53.37     43.20 o 
   1   4  32        2.33       22.50     25.86 o 
   2   4  32        5.18       29.49     26.05 o 
   3   4  32       11.70        6.73     26.20 o 
   4   4  32        0.57       11.88     26.41 o 
   1   5  32        3.25       40.09     29.33 o 
   2   5  32        7.58       30.91     29.39 o 
   3   5  32       14.03       42.72     29.59 o 
   0   6  32        6.85       66.33    122.94 o 
   1   6  32        2.66       -6.42    106.18 o 
   1   1  33       10.40       17.13     21.77 o 
   2   1  33        6.16       14.72     22.92 o 
   3   1  33        0.50       -5.19     23.98 o 
   4   1  33        0.68       40.13     26.77 o 
   0   2  33       10.24       58.99     30.16 o 
   1   2  33       14.40       13.59     23.29 o 
   2   2  33       18.97      -15.83     23.71 o 
   3   2  33       75.49      112.33     30.37 o 
   4   2  33        7.35        9.72     27.46 o 
   1   3  33       21.10       44.20     24.87 o 
   2   3  33        8.15       36.54     25.63 o 
   3   3  33        0.26        3.17     25.76 o 
   4   3  33        4.48       36.62     29.26 o 
   0   4  33        0.28       35.97     39.04 o 
   1   4  33        5.45       22.17     27.40 o 
   2   4  33        6.89       33.49     27.18 o 
   3   4  33       11.18        5.56     31.09 o 
   1   5  33       11.92       80.95     36.17 o 
   0   0  34       23.01       -3.89     48.52 o 
   1   0  34       10.45       44.31     32.83 o 
   2   0  34       18.15       30.74     33.59 o 
   3   0  34        1.12      -35.49     35.49 o 
   4   0  34        0.39       11.87    101.69 o 
   1   1  34        6.54       -4.99     22.93 o 
   2   1  34        0.00       19.60     24.94 o 
   3   1  34        1.21       27.14     25.54 o 
   0   2  34        5.90       19.11     34.86 o 
   1   2  34        0.14       13.08     24.02 o 
   2   2  34        6.12        9.88     25.20 o 
   3   2  34        2.50        5.63     25.22 o 
   1   3  34       18.65       49.78     26.94 o 
   2   3  34        0.01      -25.47     25.47 o 
   0   4  34        2.76       25.58     37.82 o 
   1   4  34       10.18       16.73    165.12 o 
   1   1  35        0.02        6.83     23.65 o 
   2   1  35        8.41       32.88     27.65 o 
   0   2  35        0.04       42.32     38.03 o 
   1   2  35        2.24       10.00     25.49 o 
                                                 
